# Supplementary material for: Branchial Cilia and Sperm Flagella Recruit Distinct Axonemal Components
Source: PLoS One. 2015 May 11;10(5):e0126005. doi: 10.1371/journal.pone.0126005 (PMC4427456; doi:10.1371/journal.pone.0126005)
Supplement: S1 Table — (XLS) [file pone.0126005.s002.xls]

## Sheet: Supplemental table 2
Table S1. Flagellar and ciliary proteins identified in this study.
SSP	Sample	Peak Val	Quantity	Norm Qty	Quality	pI (2DE)	deduced pI	MW (2DE)	deduced MW	ID	Description
3	Sperm flagella	15.9254	8222.36	8222.36	69	4.07878	3.88	23114	12875.1	KH.C3.79.v8.A.ND7-1	calmodulin
3	Branchial cilia	9.2074	7759.59	12430.6	75	4.17102	3.88	22879.2	12875.1	KH.C3.79.v8.A.ND7-1	calmodulin
4	Sperm flagella	7.596	2931.12	2931.12	43	4.01117	3.85	17081.7	16933.7	KH.S615.2.v1.A.ND1-1	similar to Calmodulin CG8472-PA
4	Branchial cilia	6.23	3247.23	3513.42	0	4.20847	3.85	17584.6	16933.7	KH.S615.2.v1.A.ND1-1	similar to Calmodulin CG8472-PA
202	Sperm flagella	315.01	26146.7	26146.7	59	4.82094	4.41	32433.2	29154.2	KH.C3.69.v1.A.ND3-1	14-3-3 protein sigma, gamma, zeta, beta/alpha
202	Branchial cilia	239.57	35286.4	27802.2	96	4.9298	4.41	32128.6	29154.2	KH.C3.69.v1.A.ND3-1	14-3-3 protein sigma, gamma, zeta, beta/alpha
203	Sperm flagella	131.582	13110.2	13110.2	63	4.81955	4.6	31286	28218.1	KH.C8.52.v1.A.ND1-1	similar to Chromosome 7 open reading frame 62
203	Branchial cilia	61.3674	5698.33	8294.5	52	5.06139	4.6	31008.7	28218.1	KH.C8.52.v1.A.ND1-1	similar to Chromosome 7 open reading frame 62
303	Sperm flagella	131.089	21822.9	21822.9	94	4.74386	4.33	39888.7	37032.8	KH.C5.396.v1.A.ND1-1	axonemal leucine-rich repeat protein
303	Branchial cilia	194.618	33098.9	27108.7	95	4.89837	4.33	39499.7	37032.8	KH.C5.396.v1.A.ND1-1	axonemal leucine-rich repeat protein
401	Sperm flagella	113.519	17383.1	17383.1	92	4.41704	4.09	41061.4	33224.2	KH.C10.25.v1.A.SL2-1	radial spoke head 1 homolog
401	Branchial cilia	266.094	39077	29160.5	95	4.53075	4.09	40466.3	33224.2	KH.C10.25.v1.A.SL2-1	radial spoke head 1 homolog
504	Sperm flagella	383.11	77021.9	77021.8	66	4.6555	4.27	52429.5	38463.8	KH.L61.1.v6.A.SL2-2	Protein kinase, cAMP-dependent, regulatory, type II, alpha A
504	Branchial cilia	0	78.289	27.1126	0	-	4.27	-	38463.8	KH.L61.1.v6.A.SL2-2	Protein kinase, cAMP-dependent, regulatory, type II, alpha A
602	Sperm flagella	0	72.0879	72.0879	0	-	4.01	-	48477.7	KH.C5.3.v1.A.SL1-1	calreticulin
602	Branchial cilia	24.8377	1993.07	1827.05	87	4.45364	4.01	59383.2	48477.7	KH.C5.3.v1.A.SL1-1	calreticulin
702	Sperm flagella	219.393	26230.6	26230.6	89	4.45634	3.95	82297.2	59965.5	KH.C10.488.v1.A.ND1-1	radial spokehead
702	Branchial cilia	934.112	39582.1	29336	66	4.55317	3.95	80754.6	59965.5	KH.C10.488.v1.A.ND1-1	radial spokehead
705	Sperm flagella	267.237	41698.1	41698.1	75	4.66942	4.29	80817.3	71370.3	KH.C9.56.v2.A.SL1-1	thioredoxin domain-containing protein 3 homolog
705	Branchial cilia	389.978	34762.5	27608.4	77	4.81405	4.29	77796.2	71370.3	KH.C9.56.v2.A.SL1-1	thioredoxin domain-containing protein 3 homolog
706	Sperm flagella	151.21	9823.22	9823.22	36	4.75043	4.42	80980.3	58415.4	KH.L24.16.v1.A.ND1-1	Coiled-coil domain containing 96
706	Branchial cilia	102.551	7288.49	11506.1	68	-	4.42	79970.2	58415.4	KH.L24.16.v1.A.ND1-1	Coiled-coil domain containing 96
707	Sperm flagella	0	72.0879	72.0879	0	-	4.18	-	58161.6	KH.S404.1.v2.A.ND2-2	Protein Disulfide Isomerase family member (pdi-2)
707	Branchial cilia	108.953	5572.98	8047.08	76	4.70039	4.18	69616.7	58161.6	KH.S404.1.v2.A.ND2-2	Protein Disulfide Isomerase family member (pdi-2)
1003	Sperm flagella	72.7201	12137.5	12137.5	87	4.88021	4.5	21722.1	19358.7	KH.S215.14.v1.A.ND1-1	Centrin-1
1003	Branchial cilia	30.6286	3561.83	4052.25	90	5.12968	4.5	21458.3	19358.7	KH.S215.14.v1.A.ND1-1	Centrin-1
1101	Sperm flagella	148.826	29421.4	29421.4	71	5.13189	4.87	27439.9	23367.8	KH.L99.9.v1.A.ND1-1	ropporin-1-like protein
1101	Branchial cilia	70.5411	9404.47	15196.9	57	5.23847	4.87	27146.1	23367.8	KH.L99.9.v1.A.ND1-1	ropporin-1-like protein
1102	Sperm flagella	229.087	84248.2	84248.2	78	5.20071	4.85	28151.9	23772.1	KH.C10.75.v1.A.ND1-1	calaxin
1102	Branchial cilia	44.3728	9181.15	14812	91	5.39816	4.85	27959.2	23772.1	KH.C10.75.v1.A.ND1-1	calaxin
1104	Sperm flagella	305.392	43271.3	43271.3	59	5.30753	4.87	27482.7	23367.8	KH.L99.9.v1.A.ND1-1	ropporin-1-like protein
1104	Branchial cilia	184.089	35190.8	27766.9	92	5.38506	4.87	27168.9	23367.8	KH.L99.9.v1.A.ND1-1	ropporin-1-like protein
1105	Sperm flagella	0	72.0879	72.0879	0	-	4.6	-	28218.1	KH.C8.52.v1.A.ND1-1	similar to Chromosome 7 open reading frame 62
1105	Branchial cilia	90.6962	7692.22	12297.6	75	5.1577	4.6	30929.5	28218.1	KH.C8.52.v1.A.ND1-1	similar to Chromosome 7 open reading frame 62
1203	Sperm flagella	218.403	62958.4	62958.4	61	5.05535	4.67	31577.6	29249.7	KH.C2.424.v1.B.SL1-1	14-3-3 protein zeta
1203	Branchial cilia	183.083	24944.6	23888.1	62	5.09617	4.67	31319.9	29249.7	KH.C2.424.v1.B.SL1-1	14-3-3 protein zeta
1204	Sperm flagella	209.053	66271.6	66271.6	53	4.89092	4.55	31589.3	26322.2	KH.C3.258.v1.A.ND1-1	14-3-3 protein
1204	Branchial cilia	123.272	20592.4	21856.4	48	4.98263	4.55	31269.8	26322.2	KH.C3.258.v1.A.ND1-1	14-3-3 protein
1403	Sperm flagella	440.723	27266	27266	67	5.28806	4.78	46383.8	33898.1	KH.C3.631.v1.A.ND1-1	radial spoke 3 protein
1403	Branchial cilia	242.641	119097	48334.8	31	5.38779	4.78	45979.5	33898.1	KH.C3.631.v1.A.ND1-1	radial spoke 3 protein
1404	Sperm flagella	395.978	40638.2	40638.2	60	5.42431	5.28	45569.5	41803.4	KH.C3.563.v1.C.SL1-1	actin
1404	Branchial cilia	0	78.289	27.1126	0	-	5.28	-	41803.4	KH.C3.563.v1.C.SL1-1	actin
1502	Sperm flagella	317.428	596202	596202	32	5.15954	4.7	56388.3	50133.3	KH.L119.32.v1.A.ND1-1	tubulin alpha chain
1502	Branchial cilia	0	78.289	27.1126	0	-	4.7	-	50133.3	KH.L119.32.v1.A.ND1-1	tubulin alpha chain
1503	Sperm flagella	325.961	360412	360411	53	5.11765	4.47	52851.4	49993.8	KH.C9.606.v1.A.SL1-1	beta-tubulin
1503	Branchial cilia	0	78.289	27.1126	0	-	4.47	-	49993.8	KH.C9.606.v1.A.SL1-1	beta-tubulin
1504	Sperm flagella	0	72.0879	72.0879	0	-	4.47	-	49993.8	KH.L116.85.v1.A.ND1-1	beta-tubulin
1504	Branchial cilia	447.395	536697	95323.4	37	5.21829	4.47	52748.2	49993.8	KH.L116.85.v1.A.ND1-1	beta-tubulin
1604	Sperm flagella	0	72.0879	72.0879	0	-	4.7	-	50123.3	KH.C11.291.v1.A.nonSL1-1	alpha-tubulin
1604	Branchial cilia	289.058	913843	121190	45	5.27331	4.7	56434	50123.3	KH.C11.291.v1.A.nonSL1-1	alpha-tubulin
1703	Sperm flagella	0	72.0879	72.0879	0	-	4.88	-	72170.3	KH.C9.680.v1.A.SL1-1	78 kDa glucose-regulated protein
1703	Branchial cilia	90.6556	9800.69	15843.6	58	5.50469	4.88	79506.5	72170.3	KH.C9.680.v1.A.SL1-1	78 kDa glucose-regulated protein
1704	Sperm flagella	0	72.0879	72.0879	0	-	5.11	-	71867.5	KH.L141.53.v1.A.SL3-1	heat shock protein 70 cognate
1704	Branchial cilia	84.2709	9246.01	14923.7	55	5.61267	5.11	78146.4	71867.5	KH.L141.53.v1.A.SL3-1	heat shock protein 70 cognate
1801	Sperm flagella	249.633	35816.7	35816.7	97	4.87593	4.69	89771.4	81142.3	KH.L128.1.v1.A.ND1-1	adenylate kinase 7
1801	Branchial cilia	247.012	33229.9	27156.1	89	5.06413	4.69	89729.3	81142.3	KH.L128.1.v1.A.ND1-1	adenylate kinase 7
1807	Sperm flagella	234.896	57958.3	57958.3	96	5.22004	4.71	88745	68014.7	KH.C7.85.v1.A.ND1-1	axonemal outer arm dynein intermediate chain 1
1807	Branchial cilia	266.482	54914.6	34087.5	98	5.33757	4.71	87625.8	68014.7	KH.C7.85.v1.A.ND1-1	axonemal outer arm dynein intermediate chain 1
1903	Sperm flagella	77.7488	9651.21	9651.21	48	5.24291	6.45	195890	250619	KH.C4.518.v2.A.ND1-1	sperm-associated antigen 17
1903	Branchial cilia	136.229	12820.1	18097.3	11	5.39063	6.45	189942	250619	KH.C4.518.v2.A.ND1-1	sperm-associated antigen 17
2101	Sperm flagella	121.408	21057.3	21057.3	72	5.37563	4.83	29657.6	25062.9	KH.C1.841.v1.A.ND1-1	cytochrome b5 domain containing 1
2101	Branchial cilia	194.702	28752.8	25471.2	99	5.64947	4.83	29415.3	25062.9	KH.C1.841.v1.A.ND1-1	cytochrome b5 domain containing 1
2103	Sperm flagella	265.478	74358	74358	69	5.42869	4.87	27544	23367.8	KH.L99.9.v1.A.ND1-1	ropporin-1-like protein
2103	Branchial cilia	263.315	52255.7	33332.8	94	5.57693	4.87	27181.4	23367.8	KH.L99.9.v1.A.ND1-1	ropporin-1-like protein
2203	Sperm flagella	428.144	25703.7	25703.7	83	5.6384	5.41	33719.2	31054	KH.L116.60.v1.A.SL1-1	radial spoke head protein 9 homolog
2203	Branchial cilia	481.714	23300.7	23154.4	77	5.94786	5.41	33454.9	31054	KH.L116.60.v1.A.SL1-1	radial spoke head protein 9 homolog
2402	Sperm flagella	65.9808	7587.66	7587.66	8	5.64228	5.55	45382.2	43645.4	KH.C1.1248.v1.A.ND1-1	nucleoside diphosphate kinase-Z4
2402	Branchial cilia	152.119	11224.4	17052.1	78	5.95213	5.55	44992	43645.4	KH.C1.1248.v1.A.ND1-1	nucleoside diphosphate kinase-Z4
2403	Sperm flagella	0	72.0879	72.0879	0	-	5.15	-	41731.3	KH.L154.4.v1.A.SL1-1	actin
2403	Branchial cilia	420.187	41734	30071.2	54	5.64724	5.15	45008	41731.3	KH.L154.4.v1.A.SL1-1	actin
2503	Sperm flagella	334.665	36606.3	36606.3	68	5.58001	5.21	51078	47293.3	KH.C8.371.v2.A.SL1-2	alpha-enolase
2503	Branchial cilia	103.677	5898.08	8692.83	79	5.86359	5.21	50785.3	47293.3	KH.C8.371.v2.A.SL1-2	alpha-enolase
2604	Sperm flagella	190.786	10863.4	10863.4	85	5.60061	4.78	68076.9	44239.9	KH.L18.2.v1.A.ND1-1	similar to Putative malate dehydrogenase 1B
2604	Branchial cilia	88.3138	5020.34	6948.76	65	5.87529	4.78	67157.5	44239.9	KH.L18.2.v1.A.ND1-1	similar to Putative malate dehydrogenase 1B
2608	Sperm flagella	0	72.0879	72.0879	0	-	4.78	-	44239.9	KH.L18.2.v1.A.ND1-1	similar to Putative malate dehydrogenase 1B
2608	Branchial cilia	85.3604	8129.15	13007.7	72	5.801	4.78	67400.3	44239.9	KH.L18.2.v1.A.ND1-1	similar to Putative malate dehydrogenase 1B
2705	Sperm flagella	196.186	12668.5	12668.5	64	5.52565	6.84	79610.7	113979	KH.C9.681.v1.A.ND1-1	armadillo repeat containing 4
2705	Branchial cilia	0	78.289	27.1126	0	-	6.84	-	113979	KH.C9.681.v1.A.ND1-1	armadillo repeat containing 4
2708	Sperm flagella	60.3247	3875.39	3875.39	47	5.66099	6.84	79556.3	113979	KH.C9.681.v1.A.ND1-1	armadillo repeat containing 4
2708	Branchial cilia	0	78.289	27.1126	0	-	6.84	0	113979	KH.C9.681.v1.A.ND1-1	armadillo repeat containing 4
2709	Sperm flagella	0	72.0879	72.0879	0	-	5.11	-	71867.5	KH.L141.53.v1.A.SL3-1	heat shock protein 70 cognate
2709	Branchial cilia	0	78.289	27.1126	0	-	5.11	-	71867.5	KH.L141.53.v1.A.SL3-1	heat shock protein 70 cognate
2711	Sperm flagella	212.568	57429.1	57429.1	89	5.35598	5.02	80225.4	65927.6	KH.C9.590.v1.A.ND1-1	axonemal p66.0
2711	Branchial cilia	0	78.289	27.1126	0	-	5.02	-	65927.6	KH.C9.590.v1.A.ND1-1	axonemal p66.0
2712	Sperm flagella	0	72.0879	72.0879	0	-	5.11	-	71867.5	KH.L141.53.v1.A.SL3-1	heat shock protein 70 cognate
2712	Branchial cilia	184.047	10133.4	16132.9	68	5.78572	5.11	78104.6	71867.5	KH.L141.53.v1.A.SL3-1	heat shock protein 70 cognate
2801	Sperm flagella	156.948	47678.2	47678.2	82	5.33496	4.82	117421	101406	KH.C8.197.v1.A.ND1-1	WD repeat domain 63
2801	Branchial cilia	135.499	21858.5	22482.4	83	5.39139	4.82	119151	101406	KH.C8.197.v1.A.ND1-1	WD repeat domain 63
2803	Sperm flagella	225.11	37374.7	37374.7	92	5.41573	4.88	95196.6	94006.8	KH.C9.376.v1.A.ND1-1	armadillo repeat containing 3
2803	Branchial cilia	20.0269	3772.73	4431.67	46	5.69641	4.88	91832	94006.8	KH.C9.376.v1.A.ND1-1	armadillo repeat containing 3
2805	Sperm flagella	157.885	11858.7	11858.7	84	5.61836	5.23	87425.2	79629.3	KH.C5.371.v1.A.SL1-1	hypothetical protein LOC379530
2805	Branchial cilia	132.639	10840.7	16733.7	83	6.0117	5.23	89245.6	79629.3	KH.C5.371.v1.A.SL1-1	hypothetical protein LOC379530
2806	Sperm flagella	135.371	7412.7	7412.7	79	5.6216	5.16	112088	97939.4	KH.C11.580.v1.A.SL1-1	coiled-coil domain-containing protein 135
2806	Branchial cilia	123.19	5932.21	8761.39	76	5.8894	5.16	112564	97939.4	KH.C11.580.v1.A.SL1-1	coiled-coil domain-containing protein 135
2807	Sperm flagella	0	72.0879	72.0879	0	-	5.73	-	95023.2	KH.C4.577.v1.A.SL1-1	similar to protein disulfide isomerase
2807	Branchial cilia	15.0398	2731.27	2752.23	64	5.66081	5.73	105079	95023.2	KH.C4.577.v1.A.SL1-1	similar to protein disulfide isomerase
2901	Sperm flagella	35.7684	4448.03	4448.03	67	5.36869	6.96	130208	106693	KH.L112.24.v1.A.ND1-1	coiled-coil domain-containing protein 39
2901	Branchial cilia	37.4176	5163.62	7236.01	66	5.70728	6.96	132371	106693	KH.L112.24.v1.A.ND1-1	coiled-coil domain-containing protein 39
2903	Sperm flagella	170.381	19139.6	19139.6	42	5.43119	5.05	184489	100809	KH.L41.12.v1.A.ND1-1	WD repeat-containing protein C10orf79
2903	Branchial cilia	100.363	18428	20710.1	69	5.69748	5.05	191137	100809	KH.L41.12.v1.A.ND1-1	WD repeat-containing protein C10orf79
2906	Sperm flagella	29.8613	2798.56	2798.56	48	5.65185	6.96	130361	106693	KH.L112.24.v1.A.ND1-1	coiled-coil domain-containing protein 39
2906	Branchial cilia	57.2532	6527.22	10041.8	69	5.96124	6.96	132937	106693	KH.L112.24.v1.A.ND1-1	coiled-coil domain-containing protein 39
2907	Sperm flagella	17.2222	3040.77	3040.77	78	5.40798	5.78	144907	112687	KH.C11.284.v2.A.ND1-1	coiled-coil domain-containing protein 40
2907	Branchial cilia	39.767	4422.86	5790.2	24	5.58495	5.78	150184	112687	KH.C11.284.v2.A.ND1-1	coiled-coil domain-containing protein 40
3101	Sperm flagella	355.256	21917.7	21917.7	56	5.75518	5.73	29705.4	26835.3	KH.C7.606.v1.A.SL1-1	triosephosphate isomerase B
3101	Branchial cilia	91.8403	5898.95	8694.58	86	6.07247	5.73	29408	26835.3	KH.C7.606.v1.A.SL1-1	triosephosphate isomerase B
3102	Sperm flagella	139.769	19622.1	19622.1	99	5.8354	6.25	27531.2	21805.8	KH.L17.4.v1.A.nonSL3-1	peroxiredoxin-like
3102	Branchial cilia	31.2804	4158	5155.51	93	6.16652	6.25	27230	21805.8	KH.L17.4.v1.A.nonSL3-1	peroxiredoxin-like
3103	Sperm flagella	228.393	51057	51057	96	5.8682	5.47	24409.5	21405.6	KH.L46.2.v1.A.ND1-1	dynein light chain 1, axonemal
3103	Branchial cilia	210.486	41241.8	29904.8	96	6.21153	5.47	24128.1	21405.6	KH.L46.2.v1.A.ND1-1	dynein light chain 1, axonemal
3404	Sperm flagella	699.496	36046.3	36046.3	79	5.78244	5.45	46484	46069.8	KH.C6.95.v1.A.SL1-1	tektin 1
3404	Branchial cilia	960.972	40779	29747.5	69	6.08178	5.45	46111	46069.8	KH.C6.95.v1.A.SL1-1	tektin 1
3405	Sperm flagella	363.116	35698.8	35698.8	66	5.79102	5.55	45253	43645.4	KH.C1.1248.v1.A.ND1-1	nucleoside diphosphate kinase-Z4
3405	Branchial cilia	277.563	32947.1	27053.6	77	6.08173	5.55	45028.9	43645.4	KH.C1.1248.v1.A.ND1-1	nucleoside diphosphate kinase-Z4
3501	Sperm flagella	169.175	15337.8	15337.8	44	5.70383	5.21	51241.3	47293.3	KH.C8.371.v2.A.SL1-2	alpha-enolase
3501	Branchial cilia	0	78.289	27.1126	0	-	5.21	-	47293.3	KH.C8.371.v2.A.SL1-2	alpha-enolase
3503	Sperm flagella	83.9038	18509	18509	77	5.81602	6.03	50014.7	49552.3	KH.C12.587.v1.A.SL1-1	rab GDP dissociation inhibitor alpha
3503	Branchial cilia	22.8021	2424.18	2356.58	59	6.06694	6.03	49983.2	49552.3	KH.C12.587.v1.A.SL1-1	rab GDP dissociation inhibitor alpha
3504	Sperm flagella	105.494	8273.79	8273.79	53	5.97857	6.04	49230.9	45072.9	KH.C14.296.v1.A.SL1-1	phosphoglycerate kinase
3504	Branchial cilia	25.1569	1533.36	1294.15	79	6.28418	6.04	49351.3	45072.9	KH.C14.296.v1.A.SL1-1	phosphoglycerate kinase
3505	Sperm flagella	105.161	12707.9	12707.9	58	5.94963	6.03	49922.5	49552.3	KH.C12.587.v1.A.SL1-1	rab GDP dissociation inhibitor alpha
3505	Branchial cilia	0	78.289	27.1126	0	2.96283	6.03	0	49552.3	KH.C12.587.v1.A.SL1-1	rab GDP dissociation inhibitor alpha
3601	Sperm flagella	104.595	12372.4	12372.4	40	5.72333	5.92	60518.5	51768.8	KH.C3.285.v2.A.ND1-1	tektin A1
3601	Branchial cilia	0	78.289	27.1126	0	-	5.92	-	51768.8	KH.C3.285.v2.A.ND1-1	tektin A1
3604	Sperm flagella	190.727	25137.1	25137.1	68	5.82238	5.92	60398.5	51768.8	KH.C3.285.v2.A.ND1-1	tektin A1
3604	Branchial cilia	170.819	38740.7	29042.9	51	6.12976	5.92	0	51768.8	KH.C3.285.v2.A.ND1-1	tektin A1
3605	Sperm flagella	140.842	9999.19	9999.19	82	5.82637	5.26	65903.3	61485.8	KH.L153.36.v1.A.ND2-1	meiosis-specific nuclear structural protein 1
3605	Branchial cilia	90.6284	6585.19	10152	83	6.1099	5.26	65056.7	61485.8	KH.L153.36.v1.A.ND2-1	meiosis-specific nuclear structural protein 1
3608	Sperm flagella	613.335	30627.5	30627.5	76	5.94008	5.92	60132.4	51768.8	KH.C3.285.v2.A.ND1-1	tektin A1
3608	Branchial cilia	409.159	41625.6	30034.6	71	6.23884	5.92	59547.2	51768.8	KH.C3.285.v2.A.ND1-1	tektin A1
3609	Sperm flagella	151.346	13950.6	13950.6	76	5.96488	6.32	57340.1	50327.8	KH.L61.11.v1.A.ND1-1	tektin B1
3609	Branchial cilia	0	78.289	27.1126	0	-	6.32	-	50327.8	KH.L61.11.v1.A.ND1-1	tektin B1
3701	Sperm flagella	21.6934	1460.94	1460.94	57	5.72733	5.78	73586.5	65343.7	KH.L76.16.v1.B.SL1-1	DC2-related axonemal dynein intermediate chain 5
3701	Branchial cilia	0	78.289	27.1126	0	-	5.78	-	65343.7	KH.L76.16.v1.B.SL1-1	DC2-related axonemal dynein intermediate chain 5
3702	Sperm flagella	211.879	17913.9	17913.9	77	5.75952	6.84	79733.4	113979	KH.C9.681.v1.A.ND1-1	armadillo repeat containing 4
3702	Branchial cilia	0	78.289	27.1126	0	-	6.84	-	113979	KH.C9.681.v1.A.ND1-1	armadillo repeat containing 4
3703	Sperm flagella	76.0058	4655.02	4655.02	73	5.80087	5.78	73222.6	65343.7	KH.L76.16.v1.B.SL1-1	DC2-related axonemal dynein intermediate chain 5
3703	Branchial cilia	0	78.289	27.1126	0	-	5.78	-	65343.7	KH.L76.16.v1.B.SL1-1	DC2-related axonemal dynein intermediate chain 5
3704	Sperm flagella	54.2489	3006.47	3006.47	66	5.89215	5.78	72979.9	65343.7	KH.L76.16.v1.B.SL1-1	DC2-related axonemal dynein intermediate chain 5
3704	Branchial cilia	0	78.289	27.1126	0	-	5.78	-	65343.7	KH.L76.16.v1.B.SL1-1	DC2-related axonemal dynein intermediate chain 5
3804	Sperm flagella	207.452	15075.1	15075.1	58	5.98912	5.97	86386.2	77513.7	KH.C4.393.v1.A.ND1-1	outer arm dynein intermediate chain 2
3804	Branchial cilia	129.272	8728.32	14033.6	69	6.36978	5.97	87021.4	77513.7	KH.C4.393.v1.A.ND1-1	outer arm dynein intermediate chain 2
3806	Sperm flagella	141.91	11108.2	11108.2	47	5.93062	5.97	86865.5	77513.7	KH.C4.393.v1.A.ND1-1	axonemal outer arm dynein intermediate chain 2
3806	Branchial cilia	43.1314	3507.4	3956.3	60	6.30146	5.97	87260.3	77513.7	KH.C4.393.v1.A.ND1-1	axonemal outer arm dynein intermediate chain 2
3807	Sperm flagella	0	72.0879	72.0879	0	-	5.47	-	86791.2	KH.L37.67.v1.A.SL1-1	transglutaminase
3807	Branchial cilia	48.8885	6144.67	9191.35	63	5.9889	5.47	100883	86791.2	KH.L37.67.v1.A.SL1-1	transglutaminase
3808	Sperm flagella	0	72.0879	72.0879	0	-	5.47	-	86791.2	KH.L37.67.v1.A.SL1-1	transglutaminase
3808	Branchial cilia	41.6271	4074.07	4994.5	54	6.0985	5.47	98318.8	86791.2	KH.L37.67.v1.A.SL1-1	transglutaminase
3902	Sperm flagella	34.8939	3982.27	3982.26	43	5.78642	5.39	134369	108428	KH.L153.93.v1.A.SL1-1	Coiled-coil domain containing 146
3902	Branchial cilia	0	78.289	27.1126	0	-	5.39	-	108428	KH.L153.93.v1.A.SL1-1	Coiled-coil domain containing 146
3903	Sperm flagella	87.9834	7444.8	7444.8	72	5.82028	5.78	140219	112687	KH.C11.284.v2.A.ND1-1	coiled-coil domain-containing protein 40
3903	Branchial cilia	56.7708	5329.02	7571.32	60	6.02487	5.78	144457	112687	KH.C11.284.v2.A.ND1-1	coiled-coil domain-containing protein 40
3904	Sperm flagella	34.4162	2397.55	2397.55	51	5.88694	5.39	133017	108428	KH.L153.93.v1.A.SL1-1	Coiled-coil domain containing 146
3904	Branchial cilia	50.5475	3074.4	3252.46	69	6.17749	5.39	135581	108428	KH.L153.93.v1.A.SL1-1	Coiled-coil domain containing 146
3906	Sperm flagella	62.0912	12023.2	12023.2	74	6.01358	6.41	163487	136351	KH.C6.193.v1.A.ND1-1	chromosome 20 open reading frame 26, isoform CRA_c
3906	Branchial cilia	63.0711	12353.4	17907.9	79	6.25361	6.41	169142	136351	KH.C6.193.v1.A.ND1-1	chromosome 20 open reading frame 26, isoform CRA_c
4201	Sperm flagella	87.7598	9281.26	9281.26	73	6.08253	5.95	30687.5	26764.5	KH.C12.346.v1.A.ND1-1	similar to predicted protein
4201	Branchial cilia	59.7658	5529.9	7962.51	87	6.42997	5.95	30553.6	26764.5	KH.C12.346.v1.A.ND1-1	similar to predicted protein
4202	Sperm flagella	17.0501	2003.5	2003.5	86	6.08808	6.37	33852	30937.2	KH.L61.15.v1.A.ND1-1	similar to MORN repeat containing 5
4202	Branchial cilia	0	78.289	27.1126	0	-	6.37	-	30937.2	KH.L61.15.v1.A.ND1-1	similar to MORN repeat containing 5
4204	Sperm flagella	117.999	13334.2	13334.2	93	6.22185	6.5	31146.9	31216.8	KH.C8.540.v2.A.SL1-1	Purine nucleoside phosphorylase
4204	Branchial cilia	13.6929	1124.26	863.401	88	6.56709	6.5	31111.3	31216.8	KH.C8.540.v2.A.SL1-1	Purine nucleoside phosphorylase
4205	Sperm flagella	354.547	35321.4	35321.4	83	6.25149	7.49	31708.6	23037.9	KH.C5.297.v2.A.ND1-2	Phosphoglycerate mutase 1
4205	Branchial cilia	38.985	2599.09	2579.99	87	6.59537	7.49	31749.9	23037.9	KH.C5.297.v2.A.ND1-2	Phosphoglycerate mutase 1
4206	Sperm flagella	51.5159	6179.19	6179.19	91	6.26053	6.37	33664	30937.2	KH.L61.15.v1.A.ND1-1	similar to MORN repeat containing 5
4206	Branchial cilia	0	78.289	27.1126	0	-	6.37	-	30937.2	KH.L61.15.v1.A.ND1-1	similar to MORN repeat containing 5
4301	Sperm flagella	58.9213	8215.05	8215.05	71	6.07606	6.39	37886.8	33443.4	KH.L87.18.v2.A.ND1-1	chromosome 15 open reading frame 26, isoform CRA_b
4301	Branchial cilia	172.011	19146.4	21116.1	89	6.29976	6.39	38334	33443.4	KH.L87.18.v2.A.ND1-1	chromosome 15 open reading frame 26, isoform CRA_b
4303	Sperm flagella	25.2786	2363.99	2363.99	42	6.0877	6.01	38510.9	36918.1	KH.C9.421.v2.A.ND1-1	adenylate kinase isoenzyme 1
4303	Branchial cilia	0	78.289	27.1126	0	-	6.01	-	36918.1	KH.C9.421.v2.A.ND1-1	adenylate kinase isoenzyme 1
4304	Sperm flagella	253.918	43055.2	43055.2	96	6.20292	6.39	37780.9	33443.4	KH.L87.18.v2.A.ND1-1	chromosome 15 open reading frame 26, isoform CRA_b
4304	Branchial cilia	262.553	41229.6	29900.7	94	6.51871	6.39	38446	33443.4	KH.L87.18.v2.A.ND1-1	chromosome 15 open reading frame 26, isoform CRA_b
4305	Sperm flagella	344.669	39662.1	39662.2	76	6.22229	6.51	35573.8	39256.3	KH.C7.586.v2.A.SL1-1	glycerol-3-phosphate dehydrogenase 1b
4305	Branchial cilia	18.0444	1288.67	1028.81	86	6.54062	6.51	35927.8	39256.3	KH.C7.586.v2.A.SL1-1	glycerol-3-phosphate dehydrogenase 1b
4306	Sperm flagella	22.0953	2422.29	2422.29	62	6.29049	7.93	38844.3	40268.6	KH.C14.422.v1.A.SL2-1	isocitrate dehydrogenase 3 (NAD+) alpha
4306	Branchial cilia	0	78.289	27.1126	0	-	7.93	-	40268.6	KH.C14.422.v1.A.SL2-1	isocitrate dehydrogenase 3 (NAD+) alpha
4401	Sperm flagella	171.808	17957.7	17957.7	82	6.04698	6.07	46026	44659.3	KH.C10.547.v1.A.SL1-1	zinc finger, MYND-type containing 12
4401	Branchial cilia	171.606	11943.1	17635.4	87	6.36086	6.07	46253	44659.3	KH.C10.547.v1.A.SL1-1	zinc finger, MYND-type containing 12
4403	Sperm flagella	151.096	20833.2	20833.2	72	6.08193	6.3	44353.1	41704.1	KH.C1.1131.v1.A.ND1-1	hypothetical protein LOC779218
4403	Branchial cilia	99.1266	7211.78	11356.9	81	6.39528	6.3	44745.3	41704.1	KH.C1.1131.v1.A.ND1-1	hypothetical protein LOC779218
4404	Sperm flagella	91.6169	14717.1	14717.1	49	6.13641	6.78	42819.4	39388.7	KH.L170.47.v3.A.SL1-1	fructose bisphosphate aldolase
4404	Branchial cilia	0	78.289	27.1126	0	-	6.78	-	39388.7	KH.L170.47.v3.A.SL1-1	fructose bisphosphate aldolase
4405	Sperm flagella	301.213	56442.1	56442.1	61	6.26122	6.78	42709.9	39388.7	KH.L170.47.v3.A.SL1-1	fructose bisphosphate aldolase
4405	Branchial cilia	0	78.289	27.1126	0	-	6.78	-	39388.7	KH.L170.47.v3.A.SL1-1	fructose bisphosphate aldolase
4406	Sperm flagella	0	72.0879	72.0879	0	-	7.04	-	38430.4	KH.L147.3.v2.A.ND1-1	fumarylacetoacetase
4406	Branchial cilia	63.8791	3846.98	4568.1	86	6.57687	7.04	47692.3	38430.4	KH.L147.3.v2.A.ND1-1	fumarylacetoacetase
4502	Sperm flagella	98.8231	13176.9	13176.9	82	6.07689	6.04	49467.7	45072.9	KH.C14.296.v1.A.SL1-1	phosphoglycerate kinase
4502	Branchial cilia	0	78.289	27.1126	0	-	6.04	-	45072.9	KH.C14.296.v1.A.SL1-1	phosphoglycerate kinase
4503	Sperm flagella	240.655	29288.4	29288.4	85	6.10161	6.32	56393.8	50327.8	KH.L61.11.v1.A.ND1-1	tektin B1
4503	Branchial cilia	229.455	32336	26830.3	85	6.42086	6.32	56617.3	50327.8	KH.L61.11.v1.A.ND1-1	tektin B1
4506	Sperm flagella	250.825	27826.6	27826.6	97	6.25885	6.32	55295	50327.8	KH.L61.11.v1.A.ND1-1	tektin B1
4506	Branchial cilia	400.744	42931.2	30471.4	73	6.57999	6.32	55806.5	50327.8	KH.L61.11.v1.A.ND1-1	tektin B1
4507	Sperm flagella	16.8082	1743.05	1743.05	28	6.28562	6.42	57122	53846	KH.C2.601.v1.A.SL1-1	tetratricopeptide repeat protein 29
4507	Branchial cilia	65.3351	18818.4	20944.2	18	6.60302	6.42	57861.9	53846	KH.C2.601.v1.A.SL1-1	tetratricopeptide repeat protein 29
4602	Sperm flagella	134.751	11959.2	11959.2	74	6.12584	6.3	62241.6	54762.7		radial spoke protein AK58
4602	Branchial cilia	247.836	24301.6	23604.3	95	6.44037	6.3	62568.9	54762.7		radial spoke protein AK58
4603	Sperm flagella	235.492	27528.4	27528.4	71	6.2066	6.34	68120.6	57692	KH.C2.771.v1.B.ND1-1	EFHC1
4603	Branchial cilia	196.366	17620.4	20305.2	77	6.51523	6.34	68795	57692	KH.C2.771.v1.B.ND1-1	EFHC1
4604	Sperm flagella	253.019	29471.1	29471.1	71	6.22096	6.3	60939.2	54762.7		radial spoke protein AK58
4604	Branchial cilia	79.9966	3952.56	4764.66	57	6.54186	6.3	61672.2	54762.7		radial spoke protein AK58
4605	Sperm flagella	172.2	12419	12419	31	6.23103	6.3	62133.6	54762.7		radial spoke protein AK58
4605	Branchial cilia	148.653	10554.3	16492.6	69	6.54787	6.3	62762	54762.7		radial spoke protein AK58
4701	Sperm flagella	36.6523	2225.43	2225.43	44	6.19339	6.7	83773.3	67329.1	KH.C7.222.v1.A.ND1-1	sperm-associated antigen 16 protein
4701	Branchial cilia	13.8231	1263.48	1003.05	37	6.50855	6.7	84265.7	67329.1	KH.C7.222.v1.A.ND1-1	sperm-associated antigen 16 protein
4702	Sperm flagella	35.2723	1848.01	1848.02	77	6.21631	6.6	78122.8	71174.9	KH.L140.7.v1.A.SL1-1	hypothetical protein LOC100369566
4702	Branchial cilia	71.6536	2578.23	2553.1	46	6.53652	6.6	78556.6	71174.9	KH.L140.7.v1.A.SL1-1	hypothetical protein LOC100369566
4703	Sperm flagella	33.714	2533.26	2533.26	55	6.26976	6.7	83385.3	67329.1	KH.C7.222.v1.A.ND1-1	sperm-associated antigen 16 protein
4703	Branchial cilia	16.0105	1085.22	825.083	49	6.59053	6.7	84208.8	67329.1	KH.C7.222.v1.A.ND1-1	sperm-associated antigen 16 protein
4705	Sperm flagella	19.121	1645.1	1645.1	51	6.30971	6.6	77478.5	71174.9	KH.L140.7.v1.A.SL1-1	hypothetical protein LOC100369566
4705	Branchial cilia	38.1079	3066.76	3241.06	50	6.58394	6.6	78436.1	71174.9	KH.L140.7.v1.A.SL1-1	hypothetical protein LOC100369566
4801	Sperm flagella	134.788	4909.98	4909.98	84	6.05993	6.43	91938.4	84649.4	KH.C3.276.v1.A.SL1-1	aconitate hydratase, mitochondrial
4801	Branchial cilia	0	78.289	27.1126	0	-	6.43	-	84649.4	KH.C3.276.v1.A.SL1-1	aconitate hydratase, mitochondrial
4804	Sperm flagella	156.827	8064.04	8064.04	80	6.17023	7.45	101481	112929	KH.L147.31.v1.A.ND1-1	glycogen phosphorylase
4804	Branchial cilia	0	78.289	27.1126	0	-	7.45	-	112929	KH.L147.31.v1.A.ND1-1	glycogen phosphorylase
4807	Sperm flagella	52.0092	2504.28	2504.28	44	6.29871	6.52	114569	106216	KH.C7.450.v1.A.ND1-1	EF hand family protein
4807	Branchial cilia	0	78.289	27.1126	0	-	6.52	-	106216	KH.C7.450.v1.A.ND1-1	EF hand family protein
4808	Sperm flagella	152.771	8686.53	8686.53	40	6.0568	5.97	86564.9	77513.7	KH.C4.393.v1.A.ND1-1	outer arm dynein intermediate chain 2
4808	Branchial cilia	179.05	10727.3	16638.5	76	6.0568	5.97	86564.9	77513.7	KH.C4.393.v1.A.ND1-1	outer arm dynein intermediate chain 2
4809	Sperm flagella	67.9707	2732.3	2732.3	46	6.13632	5.97	86548.4	77513.7	KH.C4.393.v1.A.ND1-1	outer arm dynein intermediate chain 2
4809	Branchial cilia	0	78.289	27.1126	0	-	5.97	-	77513.7	KH.C4.393.v1.A.ND1-1	outer arm dynein intermediate chain 2
4810	Sperm flagella	26.0394	1383.2	1383.2	56	6.26981	6.18	101463	87985.5	KH.L149.7.v1.A.ND1-1	IQ motif and ubiquitin domain containing
4810	Branchial cilia	12.5378	582.442	368.798	56	6.58323	6.18	102620	87985.5	KH.L149.7.v1.A.ND1-1	IQ motif and ubiquitin domain containing
5001	Sperm flagella	21.1595	4733.46	4733.46	77	6.61524	6.68	17008.3	16226	KH.S115.6.v1.A.SL2-1	no hit found
5001	Branchial cilia	49.5711	8995.01	14491.7	92	6.91412	6.68	17501.1	16226	KH.S115.6.v1.A.SL2-1	no hit found
5101	Sperm flagella	119.622	13007.4	13007.4	98	6.40791	6.8	30322.2	25346.9	KH.C12.366.v1.A.ND1-1	similar to predicted protein
5101	Branchial cilia	166.465	15088.7	18964	92	6.73384	6.8	30315.2	25346.9	KH.C12.366.v1.A.ND1-1	similar to predicted protein
5102	Sperm flagella	27.6057	3224.49	3224.49	87	6.47557	6.8	29822.3	25346.9	KH.C12.366.v1.A.ND1-1	similar to predicted protein
5102	Branchial cilia	26.1259	3371.8	3705.09	74	6.78863	6.8	29778.7	25346.9	KH.C12.366.v1.A.ND1-1	similar to predicted protein
5103	Sperm flagella	42.5301	5675.6	5675.6	96	6.48686	6.79	24789.2	21063.6	KH.L41.47.v1.A.ND1-1	similar to predicted protein
5103	Branchial cilia	51.6677	6718.74	10406.6	94	6.80669	6.79	24854.5	21063.6	KH.L41.47.v1.A.ND1-1	similar to predicted protein
5104	Sperm flagella	101.659	13798.2	13798.2	92	6.64512	6.96	29753.2	23223.9	KH.C4.765.v1.A.ND1-1	similar to predicted protein
5104	Branchial cilia	102.894	13145.3	18226.4	94	6.92129	6.96	29735.2	23223.9	KH.C4.765.v1.A.ND1-1	similar to predicted protein
5301	Sperm flagella	48.5915	5899.43	5899.43	54	6.35175	6.51	35497.2	39256.3	KH.C7.586.v2.A.SL1-1	glycerol-3-phosphate dehydrogenase 1b
5301	Branchial cilia	0	78.289	27.1126	0	-	6.51	-	39256.3	KH.C7.586.v2.A.SL1-1	glycerol-3-phosphate dehydrogenase 1b
5302	Sperm flagella	233.873	40569.2	40569.2	97	6.36862	6.52	37779.3	37009.5	KH.C14.257.v1.A.ND1-1	radial spoke protein ARM37
5302	Branchial cilia	360.226	26299.1	24473.1	92	6.68032	6.52	38416.6	37009.5	KH.C14.257.v1.A.ND1-1	radial spoke protein ARM37
5303	Sperm flagella	53.9857	6867.34	6867.34	79	6.38204	6.51	36242.3	39256.3	KH.C7.586.v2.A.SL1-1	glycerol-3-phosphate dehydrogenase 1b
5303	Branchial cilia	0	78.289	27.1126	0	-	6.51	-	39256.3	KH.C7.586.v2.A.SL1-1	glycerol-3-phosphate dehydrogenase 1b
5304	Sperm flagella	70.6757	10761.6	10761.6	89	6.44699	6.78	39887.8	39388.7	KH.L170.47.v3.A.SL1-1	fructose bisphosphate aldolase
5304	Branchial cilia	37.4758	1997.77	1832.71	83	6.65649	6.78	40965.8	39388.7	KH.L170.47.v3.A.SL1-1	fructose bisphosphate aldolase
5307	Sperm flagella	317.326	52667.9	52667.9	76	6.5921	6.78	39841	39388.7	KH.L170.47.v3.A.SL1-1	fructose bisphosphate aldolase
5307	Branchial cilia	0	78.289	27.1126	0	6.0568	6.78	6.0568	39388.7	KH.L170.47.v3.A.SL1-1	fructose bisphosphate aldolase
5401	Sperm flagella	476.726	153942	153942	68	6.34881	6.51	43537.6	42456.1	KH.C3.406.v1.A.SL2-1	creatine kinase
5401	Branchial cilia	320.549	51150.5	33012.9	58	6.67029	6.51	44722.4	42456.1	KH.C3.406.v1.A.SL2-1	creatine kinase
5402	Sperm flagella	46.2438	4372.57	4372.57	59	6.46631	7.48	45956	46843	KH.C11.643.v1.A.ND1-1	similar to Cytochrome b-c1 complex subunit 2, mitochondrial
5402	Branchial cilia	0	78.289	27.1126	0	6.0568	7.48	6.0568	46843	KH.C11.643.v1.A.ND1-1	similar to Cytochrome b-c1 complex subunit 2, mitochondrial
5406	Sperm flagella	201.086	37374	37374	86	6.6577	6.94	42928.8	46473.5	KH.C8.73.v4.A.SL1-2	aspartate aminotransferase, cytoplasmic
5406	Branchial cilia	217.02	16100.1	19513.9	93	6.92827	6.94	44115.9	46473.5	KH.C8.73.v4.A.SL1-2	aspartate aminotransferase, cytoplasmic
5502	Sperm flagella	85.4987	12312	12312	75	6.41872	6.79	53585	62114	KH.C9.350.v1.B.ND1-1	pf16 protein
5502	Branchial cilia	150.644	39013.1	29138.2	62	6.74926	6.79	55489.8	62114	KH.C9.350.v1.B.ND1-1	pf16 protein
5504	Sperm flagella	676.419	66850.5	66850.5	79	6.5629	6.79	52602.7	62114	KH.C9.350.v1.B.ND1-1	pf16 protein
5504	Branchial cilia	312.099	53435.3	33670.2	64	6.84086	6.79	54156.5	62114	KH.C9.350.v1.B.ND1-1	pf16 protein
5601	Sperm flagella	985.387	40699.2	40699.2	59	6.31961	6.34	67779.4	57692	KH.C2.771.v1.B.ND1-1	EFHC1
5601	Branchial cilia	458.865	38265.7	28875.9	83	6.63016	6.34	68644.4	57692	KH.C2.771.v1.B.ND1-1	EFHC1
5602	Sperm flagella	469.738	28952.6	28952.6	82	6.36827	6.51	61431.9	57778.9	KH.C2.265.v1.A.SL2-1	pyruvate kinase, muscle
5602	Branchial cilia	42.3474	3519.3	3977.2	82	6.68531	6.51	62753.3	57778.9	KH.C2.265.v1.A.SL2-1	pyruvate kinase, muscle
5603	Sperm flagella	69.0713	5260.26	5260.26	71	6.47373	6.62	68555.2	68168.2	KH.C1.780.v1.A.SL1-1	transketolase
5603	Branchial cilia	0	78.289	27.1126	0	6.0568	6.62	6.0568	68168.2	KH.C1.780.v1.A.SL1-1	transketolase
5604	Sperm flagella	57.2601	3566.77	3566.77	84	6.58115	6.62	68131.9	68168.2	KH.C1.780.v1.A.SL1-1	transketolase
5604	Branchial cilia	0	78.289	27.1126	0	-	6.62	-	68168.2	KH.C1.780.v1.A.SL1-1	transketolase
5605	Sperm flagella	51.7833	3276.74	3276.74	78	6.60374	7.45	58388	112929	JGI_271161	phosphoglucose isomerase
5605	Branchial cilia	20.4256	2180.19	2052.98	62	6.87266	7.45	59929.9	112929	JGI_271161	phosphoglucose isomerase
5606	Sperm flagella	0	72.0879	72.0879	0	-	6.46	-	57639.1	KH.C14.16.v1.A.ND2-2	glutamate dehydrogenase 1
5606	Branchial cilia	11.9491	1507.09	1265.07	30	6.80032	6.46	66103.8	57639.1	KH.C14.16.v1.A.ND2-2	glutamate dehydrogenase 1
5701	Sperm flagella	90.1322	4446.46	4446.46	81	6.39603	6.6	77304.6	71174.9	KH.L140.7.v1.A.SL1-1	hypothetical protein LOC100369566
5701	Branchial cilia	141.345	5669.65	8237.72	71	6.70489	6.6	78426.7	71174.9	KH.L140.7.v1.A.SL1-1	hypothetical protein LOC100369566
5702	Sperm flagella	125.325	5441.52	5441.52	84	6.50772	6.57	75121.6	63670.3	KH.C9.703.v1.A.SL1-1	DC2-related axonemal dynein intermediate chain 4
5702	Branchial cilia	182.876	8407.69	13484	75	6.80135	6.57	76512.7	63670.3	KH.C9.703.v1.A.SL1-1	DC2-related axonemal dynein intermediate chain 4
5703	Sperm flagella	112.955	4794.94	4794.94	65	6.50806	6.6	76768.3	71174.9	KH.L140.7.v1.A.SL1-1	hypothetical protein LOC100369566
5703	Branchial cilia	42.8599	1758.75	1549.93	62	6.79687	6.6	78645.8	71174.9	KH.L140.7.v1.A.SL1-1	hypothetical protein LOC100369566
5704	Sperm flagella	59.8064	6702.82	6702.82	64	6.53535	7.11	71146.6	62830	KH.C8.833.v1.A.ND1-1	EF-hand domain-containing family member B
5704	Branchial cilia	0	78.289	27.1126	0	-	7.11	-	62830	KH.C8.833.v1.A.ND1-1	EF-hand domain-containing family member B
5705	Sperm flagella	70.7542	5846.54	5846.54	35	6.64226	7.11	71112.9	62830	KH.C8.833.v1.A.ND1-1	EF-hand domain-containing family member B
5705	Branchial cilia	0	78.289	27.1126	0	6.0568	7.11	6.0568	62830	KH.C8.833.v1.A.ND1-1	EF-hand domain-containing family member B
5706	Sperm flagella	11.4241	965.404	965.404	64	6.4524	6.7	82908.2	67329.1	KH.C7.222.v1.A.ND1-1	sperm-associated antigen 16 protein
5706	Branchial cilia	23.5285	1119.27	858.482	68	6.75318	6.7	84088.5	67329.1	KH.C7.222.v1.A.ND1-1	sperm-associated antigen 16 protein
5801	Sperm flagella	95.6353	6266.11	6266.11	40	6.38067	6.52	113964	106216	KH.C7.450.v1.A.ND1-1	EF hand family protein
5801	Branchial cilia	0	78.289	27.1126	0	6.0568	6.52	6.0568	106216	KH.C7.450.v1.A.ND1-1	EF hand family protein
5802	Sperm flagella	208.145	16654.4	16654.4	53	6.44413	6.47	88834.3	77649.8	KH.L18.74.v1.A.ND1-1	EFHC2 protein
5802	Branchial cilia	163.74	10748.1	16656.1	52	6.66306	6.47	89969.6	77649.8	KH.L18.74.v1.A.ND1-1	EFHC2 protein
5803	Sperm flagella	390.956	18706.6	18706.6	81	6.52397	6.52	112262	106216	KH.C7.450.v1.A.ND1-1	EF hand family protein
5803	Branchial cilia	1255.53	45433.3	31289.1	49	6.80073	6.52	112262	106216	KH.C7.450.v1.A.ND1-1	EF hand family protein
5804	Sperm flagella	225.316	10332.3	10332.3	0	6.58237	6.47	88086.4	77649.8	KH.L18.74.v1.A.ND1-1	EFHC2 protein
5804	Branchial cilia	131.755	8372.72	13424.1	0	6.74053	6.47	89383	77649.8	KH.L18.74.v1.A.ND1-1	EFHC2 protein
5805	Sperm flagella	226.942	13331	13331	63	6.45795	6.52	113072	106216	KH.C7.450.v1.A.ND1-1	EF hand family protein
5805	Branchial cilia	219.575	15656.9	19275.3	64	6.73943	6.52	119540	106216	KH.C7.450.v1.A.ND1-1	EF hand family protein
5806	Sperm flagella	0	72.0879	72.0879	0	-	7.22	-	92337.9	KH.L53.3.v1.A.SL1-1	chromosome 6 open reading frame 97
5806	Branchial cilia	33.879	2963.49	3088.12	52	6.8186	7.22	101624	92337.9	KH.L53.3.v1.A.SL1-1	chromosome 6 open reading frame 97
5807	Sperm flagella	0	72.0879	72.0879	0	112262	7.22	0	92337.9	KH.L53.3.v1.A.SL1-1	chromosome 6 open reading frame 97
5807	Branchial cilia	0	78.289	27.1126	0	-	7.22	-	92337.9	KH.L53.3.v1.A.SL1-1	chromosome 6 open reading frame 97
5808	Sperm flagella	0	72.0879	72.0879	0	-	7.22	-	92337.9	KH.L53.3.v1.A.SL1-1	chromosome 6 open reading frame 97
5808	Branchial cilia	55.3939	3095.08	3283.37	63	6.92813	7.22	101545	92337.9	KH.L53.3.v1.A.SL1-1	chromosome 6 open reading frame 97
5809	Sperm flagella	0	72.0879	72.0879	0	-	7.22	-	92337.9	KH.L53.3.v1.A.SL1-1	chromosome 6 open reading frame 97
5809	Branchial cilia	0	78.289	27.1126	0	-	7.22	-	92337.9	KH.L53.3.v1.A.SL1-1	chromosome 6 open reading frame 97
5810	Sperm flagella	0	72.0879	72.0879	0	-	7.22	-	92337.9	KH.L53.3.v1.A.SL1-1	chromosome 6 open reading frame 97
5810	Branchial cilia	44.981	3263.34	3538.04	54	7.03272	7.22	101599	92337.9	KH.L53.3.v1.A.SL1-1	chromosome 6 open reading frame 97
5811	Sperm flagella	18.4125	1133.25	1133.25	0	6.63627	9.14	109924	102439	KH.C5.575.v1.A.SL1-1	coiled-coil domain containing 147
5811	Branchial cilia	32.6566	2015.66	1854.33	0	6.90951	9.14	112827	102439	KH.C5.575.v1.A.SL1-1	coiled-coil domain containing 147
5901	Sperm flagella	45.9642	2965.58	2965.58	30	6.35207	5.87	159928	92708.9	KH.S1001.2.v1.B.SL1-1	WD repeat domain 65
5901	Branchial cilia	34.5013	2439.69	2376.2	0	6.58685	5.87	164111	92708.9	KH.S1001.2.v1.B.SL1-1	WD repeat domain 65
5902	Sperm flagella	84.6159	2873.89	2873.89	62	6.41682	5.87	157673	92708.9	KH.S1001.2.v1.B.SL1-1	WD repeat domain 65
5902	Branchial cilia	110.872	5379.83	7669.78	62	6.71184	5.87	162954	92708.9	KH.S1001.2.v1.B.SL1-1	WD repeat domain 65
5903	Sperm flagella	43.685	2854.08	2854.08	42	6.46882	5.87	158042	92708.9	KH.S1001.2.v1.B.SL1-1	WD repeat domain 65
5903	Branchial cilia	70.6967	2711.48	2724.13	42	6.76953	5.87	163617	92708.9	KH.S1001.2.v1.B.SL1-1	WD repeat domain 65
5904	Sperm flagella	13.6386	733.758	733.758	53	6.66567	6.79	182991	181091	KH.C9.607.v1.A.ND1-1	KIAA1529 protein
5904	Branchial cilia	27.2452	3143.99	3356.83	27	6.71937	6.79	187916	181091	KH.C9.607.v1.A.ND1-1	KIAA1529 protein
6001	Sperm flagella	58.6559	7853.65	7853.65	89	6.99876	7.5	19498.9	16560	KH.C8.186.v1.A.SL1-1	nucleoside diphosphate kinase B
6001	Branchial cilia	67.6727	8382.82	13441.4	95	7.20642	7.5	19671.5	16560	KH.C8.186.v1.A.SL1-1	nucleoside diphosphate kinase B
6002	Sperm flagella	48.9516	6776.14	6776.14	89	7.05624	8.43	22877.9	18063.9	KH.C8.841.v1.A.ND1-1	similar to predicted protein
6002	Branchial cilia	0	78.289	27.1126	0	-	8.43	-	18063.9	KH.C8.841.v1.A.ND1-1	similar to predicted protein
6102	Sperm flagella	506.67	30055.1	30055.1	74	7.12734	7.66	28871	23229.5	KH.L10.7.v1.A.SL1-1	nucleoside diphosphate kinase homolog 5
6102	Branchial cilia	277.041	35436.7	27857.4	94	7.32974	7.66	28743.9	23229.5	KH.L10.7.v1.A.SL1-1	nucleoside diphosphate kinase homolog 5
6301	Sperm flagella	86.9397	8669.08	8669.08	90	6.777	6.93	36122.3	34190.6	KH.C4.672.v1.A.ND1-1	serine/threonine/tyrosine interacting-like 1
6301	Branchial cilia	78.0014	6926.88	10805.9	86	7.02808	6.93	36756.8	34190.6	KH.C4.672.v1.A.ND1-1	serine/threonine/tyrosine interacting-like 1
6302	Sperm flagella	118.003	14152	14152	67	6.81282	7.49	35237.8	35622.5	KH.C11.121.v1.A.ND2-1	glyceraldehyde-3-phosphate dehydrogenase
6302	Branchial cilia	0	78.289	27.1126	0	-	7.49	-	35622.5	KH.C11.121.v1.A.ND2-1	glyceraldehyde-3-phosphate dehydrogenase
6303	Sperm flagella	204.433	33119.4	33119.4	81	6.90545	7.41	34992.2	35885.8	KH.C11.237.v1.A.ND1-1	cytosolic malate dehydrogenase A
6303	Branchial cilia	216.13	26862.2	24711.5	99	7.14462	7.41	35436.6	35885.8	KH.C11.237.v1.A.ND1-1	cytosolic malate dehydrogenase A
6304	Sperm flagella	72.0012	4094.33	4094.33	82	7.1323	8.91	40411.8	42082.6	KH.C5.392.v2.A.ND1-1	isocitrate dehydrogenase 3 (NAD+) beta
6304	Branchial cilia	0	78.289	27.1126	0	-	8.91	-	42082.6	KH.C5.392.v2.A.ND1-1	isocitrate dehydrogenase 3 (NAD+) beta
6402	Sperm flagella	85.262	6168.67	6168.67	87	6.82059	6.59	44619.9	45498.4	KH.C8.769.v1.A.SL1-1	leucine rich repeat containing 34
6402	Branchial cilia	0	78.289	27.1126	0	-	6.59	-	45498.4	KH.C8.769.v1.A.SL1-1	leucine rich repeat containing 34
6404	Sperm flagella	50.8461	3216.19	3216.19	85	6.96245	7.93	46754.5	48912.4	KH.C5.45.v1.A.SL1-1	glutamate dehydrogenase (NADP(+))
6404	Branchial cilia	0	78.289	27.1126	0	-	7.93	-	48912.4	KH.C5.45.v1.A.SL1-1	glutamate dehydrogenase (NADP(+))
6502	Sperm flagella	198.719	12837.8	12837.8	90	6.87353	6.8	50616.1	47356.2	KH.L53.15.v1.A.SL1-1	flotillin-1
6502	Branchial cilia	85.7065	4120.07	5082.52	87	7.12679	6.8	52028	47356.2	KH.L53.15.v1.A.SL1-1	flotillin-1
6503	Sperm flagella	35.9438	2731.31	2731.31	84	6.965	9.36	55183.3	59969.3	KH.C10.579.v1.A.SL1-1	ATP synthase alpha-subunit
6503	Branchial cilia	19.721	1949.03	1774.14	71	7.23185	9.36	56755	59969.3	KH.C10.579.v1.A.SL1-1	ATP synthase alpha-subunit
6505	Sperm flagella	30.5827	1774.18	1774.18	69	7.07657	9.36	55040	59969.3	KH.C10.579.v1.A.SL1-1	ATP synthase alpha-subunit
6505	Branchial cilia	0	78.289	27.1126	0	-	9.36	-	59969.3	KH.C10.579.v1.A.SL1-1	ATP synthase alpha-subunit
6506	Sperm flagella	0	72.0879	72.0879	0	-	7.35	-	54314.6	KH.L71.2.v2.A.SL1-1	fascin
6506	Branchial cilia	11.9908	952.791	698.093	78	7.30284	7.35	58616.9	54314.6	KH.L71.2.v2.A.SL1-1	fascin
6601	Sperm flagella	127.681	7688.82	7688.82	83	6.70553	7.45	0	112929	JGI_271161	phosphoglucose isomerase
6601	Branchial cilia	17.5505	1316.84	1057.78	69	6.98184	7.45	0	112929	JGI_271161	phosphoglucose isomerase
6602	Sperm flagella	18.2937	1084.59	1084.59	66	6.70556	6.62	68796	68168.2	KH.C1.780.v1.A.SL1-1	transketolase
6602	Branchial cilia	0	78.289	27.1126	0	-	6.62	-	68168.2	KH.C1.780.v1.A.SL1-1	transketolase
6603	Sperm flagella	38.3982	1552.54	1552.54	81	6.75888	6.81	66977.7	63524.3	KH.C11.252.v1.A.SL2-1	EH domain-containing protein 1
6603	Branchial cilia	0	78.289	27.1126	0	-	6.81	-	63524.3	KH.C11.252.v1.A.SL2-1	EH domain-containing protein 1
6604	Sperm flagella	202.724	12899.8	12899.8	86	6.80706	7.45	0	112929	JGI_271161	phosphoglucose isomerase
6604	Branchial cilia	0	78.289	27.1126	0	-	7.45	-	112929	JGI_271161	phosphoglucose isomerase
6605	Sperm flagella	126.641	6016.68	6016.68	81	6.88483	6.8	59856.4	51025	KH.L65.8.v1.A.ND1-1	glutaredoxin-1
6605	Branchial cilia	0	78.289	27.1126	0	-	6.8	-	51025	KH.L65.8.v1.A.ND1-1	glutaredoxin-1
6607	Sperm flagella	0	72.0879	72.0879	0	-	9.03	-	26764.1	KH.L9.11.v2.A.ND2-1	catalase
6607	Branchial cilia	0	78.289	27.1126	0	-	9.03	-	26764.1	KH.L9.11.v2.A.ND2-1	catalase
6608	Sperm flagella	0	72.0879	72.0879	0	-	7.31	-	62739.9	KH.C9.242.v1.A.ND1-1	EF-hand domain-containing family member B
6608	Branchial cilia	98.0121	9116.54	14700.8	85	7.16343	7.31	73063	62739.9	KH.C9.242.v1.A.ND1-1	EF-hand domain-containing family member B
6701	Sperm flagella	74.8097	7705.06	7705.06	32	6.71939	7.11	71178.4	62830	KH.C8.833.v1.A.ND1-1	EF-hand domain-containing family member B
6701	Branchial cilia	0	78.289	27.1126	0	-	7.11	-	62830	KH.C8.833.v1.A.ND1-1	EF-hand domain-containing family member B
6702	Sperm flagella	83.3458	4908.22	4908.22	52	6.80061	7.11	71193.7	62830	KH.C8.833.v1.A.ND1-1	EF-hand domain-containing family member B
6702	Branchial cilia	0	78.289	27.1126	0	-	7.11	-	62830	KH.C8.833.v1.A.ND1-1	EF-hand domain-containing family member B
6703	Sperm flagella	42.4143	2213.37	2213.37	77	6.91136	7.11	71267.2	62830	KH.C8.833.v1.A.ND1-1	EF-hand domain-containing family member B
6703	Branchial cilia	0	78.289	27.1126	0	-	7.11	-	62830	KH.C8.833.v1.A.ND1-1	EF-hand domain-containing family member B
6705	Sperm flagella	61.8748	2225.67	2225.67	80	7.07908	7.19	86137.5	86469.3	KH.C9.285.v1.A.SL2-1	6-phosphofructokinase, muscle type
6705	Branchial cilia	0	78.289	27.1126	0		7.19	-	86469.3	KH.C9.285.v1.A.SL2-1	6-phosphofructokinase, muscle type
6707	Sperm flagella	0	72.0879	72.0879	0	-	7.31	-	62739.9	KH.C9.242.v1.A.ND1-1	EF-hand domain-containing family member B
6707	Branchial cilia	243.127	20502.2	21811.1	93	7.36214	7.31	73233.6	62739.9	KH.C9.242.v1.A.ND1-1	EF-hand domain-containing family member B
6708	Sperm flagella	0	72.0879	72.0879	0	-	7.31	-	62739.9	KH.C9.242.v1.A.ND1-1	EF-hand domain-containing family member B
6708	Branchial cilia	58.1608	5590.1	8080.75	43	7.24187	7.31	73279.3	62739.9	KH.C9.242.v1.A.ND1-1	EF-hand domain-containing family member B
6709	Sperm flagella	0	72.0879	72.0879	0	-	8.15	-	196784	KH.C11.151.v4.B.ND4-3	complement component C3
6709	Branchial cilia	29.0373	1968.69	1797.71	91	7.08402	8.15	89971.1	196784	KH.C11.151.v4.B.ND4-3	complement component C3
6802	Sperm flagella	194.285	10762	10762	74	6.70977	6.47	88688.5	77649.8	KH.L18.74.v1.A.ND1-1	EFHC2 protein
6802	Branchial cilia	240.049	26561	24584.3	83	6.87632	6.47	89636.3	77649.8	KH.L18.74.v1.A.ND1-1	EFHC2 protein
6804	Sperm flagella	20.3725	935.088	935.088	60	6.86012	9.14	109975	102439	KH.C5.575.v1.A.SL1-1	coiled-coil domain containing 147
6804	Branchial cilia	27.7651	1495.77	1252.59	27	7.1332	9.14	114774	102439	KH.C5.575.v1.A.SL1-1	coiled-coil domain containing 147
6805	Sperm flagella	19.5474	1562.77	1562.77	64	6.69	8.12	101782	94347.7	KH.C7.124.v1.A.ND1-1	kinesin-like protein KIF9 isoform 2
6805	Branchial cilia	0	78.289	27.1126	0	-	8.12	-	94347.7	KH.C7.124.v1.A.ND1-1	kinesin-like protein KIF9 isoform 2
6806	Sperm flagella	21.2463	965.229	965.229	67	6.78569	8.12	101589	94347.7	KH.C7.124.v1.A.ND1-1	kinesin-like protein KIF9 isoform 2
6806	Branchial cilia	0	78.289	27.1126	0	-	8.12	-	94347.7	KH.C7.124.v1.A.ND1-1	kinesin-like protein KIF9 isoform 2
6807	Sperm flagella	13.9087	1046.07	1046.07	46	6.75055	9.14	109955	102439	KH.C5.575.v1.A.SL1-1	coiled-coil domain containing 147
6807	Branchial cilia	23.9261	2660.4	2659.39	38	7.02731	9.14	115346	102439	KH.C5.575.v1.A.SL1-1	coiled-coil domain containing 147
6808	Sperm flagella	9.2753	719.34	719.34	36	6.96071	9.14	110141	102439	KH.C5.575.v1.A.SL1-1	coiled-coil domain containing 147
6808	Branchial cilia	42.0644	5643.18	8185.41	59	7.21973	9.14	115538	102439	KH.C5.575.v1.A.SL1-1	coiled-coil domain containing 147
6901	Sperm flagella	225.725	21127	21127	99	6.82421	6.85	139631	126399	KH.C1.285.v1.A.SL1-1	three domain flagellar creatine kinase
6901	Branchial cilia	231.379	45913	31442.8	94	7.09844	6.85	147775	126399	KH.C1.285.v1.A.SL1-1	three domain flagellar creatine kinase
7001	Sperm flagella	173.037	27147.9	27147.8	97	7.87477	9.35	23423.3	19288.2	KH.C12.378.v1.A.SL1-1	similar to predicted protein
7001	Branchial cilia	17.9368	2209.39	2088.8	82	8.02005	9.35	23550	19288.2	KH.C12.378.v1.A.SL1-1	similar to predicted protein
7002	Sperm flagella	91.1485	16300.8	16300.8	99	8.05092	8.43	22692.4	18063.9	KH.C8.841.v1.A.ND1-1	similar to predicted protein
7002	Branchial cilia	97.8559	14042.7	18571.3	99	8.1593	8.43	22768	18063.9	KH.C8.841.v1.A.ND1-1	similar to predicted protein
7004	Sperm flagella	80.0546	10417.1	10417.1	94	8.16675	9.35	23929.4	19288.2	KH.C12.378.v1.A.SL1-1	similar to predicted protein
7004	Branchial cilia	14.4731	2100.56	1956.03	96	8.26657	9.35	23862.2	19288.2	KH.C12.378.v1.A.SL1-1	similar to predicted protein
7102	Sperm flagella	621.813	103172	103172	78	7.78909	7.99	28173.1	25914.7	KH.C12.24.v1.A.SL2-1	parkin co-regulated gene protein
7102	Branchial cilia	387.62	43546.6	30674.8	81	7.96464	7.99	28105.3	25914.7	KH.C12.24.v1.A.SL2-1	parkin co-regulated gene protein
7301	Sperm flagella	596.124	94869.2	94869.2	75	7.21492	7.49	35041.5	35622.5	KH.C11.121.v1.A.ND2-1	glyceraldehyde-3-phosphate dehydrogenase
7301	Branchial cilia	197.666	15827.6	19367.7	91	7.42807	7.49	35641.9	35622.5	KH.C11.121.v1.A.ND2-1	glyceraldehyde-3-phosphate dehydrogenase
7304	Sperm flagella	135.555	9390.95	9390.95	86	7.76668	8.68	36382.1	36755.7	KH.C11.693.v1.A.SL1-1	coiled-coil domain-containing protein 42A
7304	Branchial cilia	80.5209	5488.57	7881.61	81	7.94596	8.68	37114.4	36755.7	KH.C11.693.v1.A.SL1-1	coiled-coil domain-containing protein 42A
7402	Sperm flagella	69.1525	5664.17	5664.17	82	7.2476	8.06	43474.5	40652.5	KH.C3.239.v1.A.SL1-1	apoptosis-inducing factor 2
7402	Branchial cilia	0	78.289	27.1126	0	-	8.06	-	40652.5	KH.C3.239.v1.A.SL1-1	apoptosis-inducing factor 2
7403	Sperm flagella	373.411	18741.5	18741.5	64	7.42901	8.23	43178.4	42019	KH.C4.285.v1.A.ND1-1	creatine kinase Mt-CK3
7403	Branchial cilia	21.8431	1021.61	763.502	83	7.68325	8.23	44592.1	42019	KH.C4.285.v1.A.ND1-1	creatine kinase Mt-CK3
7404	Sperm flagella	195.66	12130.5	12130.5	90	7.63527	8.06	42925.2	40652.5	KH.C3.239.v1.A.SL1-1	apoptosis-inducing factor 2
7404	Branchial cilia	0	78.289	27.1126	0	-	8.06	-	40652.5	KH.C3.239.v1.A.SL1-1	apoptosis-inducing factor 2
7502	Sperm flagella	265.887	24926.7	24926.7	98	7.33927	9.36	54945.1	59969.3	KH.C10.579.v1.A.SL1-1	ATP synthase alpha-subunit
7502	Branchial cilia	75.5562	3744.99	4381.06	77	7.58011	9.36	56625.4	59969.3	KH.C10.579.v1.A.SL1-1	ATP synthase alpha-subunit
7504	Sperm flagella	7.8365	551.377	551.377	79	7.73616	9.7	61970.5	49541.2	KH.S776.2.v1.B.ND1-1	growth arrest-specific 8
7504	Branchial cilia	0	78.289	27.1126	0	-	9.7	-	49541.2	KH.S776.2.v1.B.ND1-1	growth arrest-specific 8
7505	Sperm flagella	5.7366	470.397	470.397	52	8.03127	9.7	61982.5	49541.2	KH.S776.2.v1.B.ND1-1	growth arrest-specific 8
7505	Branchial cilia	0	78.289	27.1126	0	-	9.7	-	49541.2	KH.S776.2.v1.B.ND1-1	growth arrest-specific 8
7601	Sperm flagella	29.4827	2013.26	2013.27	87	7.46636	8.13	65378.4	59159.9	KH.C11.87.v2.A.SL2-1	coiled-coil domain-containing protein 65
7601	Branchial cilia	46.2793	2128.64	1990.1	77	7.70785	8.13	67695.6	59159.9	KH.C11.87.v2.A.SL2-1	coiled-coil domain-containing protein 65
7602	Sperm flagella	21.429	863.69	863.69	84	7.86026	8.06	60833.5	58483.7	KH.C4.301.v1.A.ND1-1	glucose-6-phosphate dehydrogenase
7602	Branchial cilia	0	78.289	27.1126	0	-	8.06	-	58483.7	KH.C4.301.v1.A.ND1-1	glucose-6-phosphate dehydrogenase
7603	Sperm flagella	0	72.0879	72.0879	0	-	9.13	-	56222.6	KH.L131.13.v1.A.SL1-1	tektin 3
7603	Branchial cilia	265.331	22020.8	22561.3	94	8.28018	9.13	59152.2	56222.6	KH.L131.13.v1.A.SL1-1	tektin 3
7604	Sperm flagella	0	72.0879	72.0879	0	-	9.13	-	56222.6	KH.L131.13.v1.A.SL1-1	tektin 3
7604	Branchial cilia	37.0169	3272.86	3552.6	90	7.96828	9.13	60010.9	56222.6	KH.L131.13.v1.A.SL1-1	tektin 3
7605	Sperm flagella	0	72.0879	72.0879	0	-	9.13	-	56222.6	KH.L131.13.v1.A.SL1-1	tektin 3
7605	Branchial cilia	101.281	4698.52	6316.71	81	7.67905	9.13	60036.3	56222.6	KH.L131.13.v1.A.SL1-1	tektin 3
7702	Sperm flagella	62.5798	1859.17	1859.17	82	7.33345	7.19	86107.4	86469.3	KH.C9.285.v1.A.SL2-1	6-phosphofructokinase, muscle type
7702	Branchial cilia	0	78.289	27.1126	0	-	7.19	-	86469.3	KH.C9.285.v1.A.SL2-1	6-phosphofructokinase, muscle type
7703	Sperm flagella	190.047	15100.5	15100.5	95	7.38279	7.5	70514.9	67967.3	KH.C1.1286.v1.A.SL1-1	WD repeat domain 16
7703	Branchial cilia	180.12	21165.3	22142.2	93	7.65869	7.5	72250.4	67967.3	KH.C1.1286.v1.A.SL1-1	WD repeat domain 16
7704	Sperm flagella	222.922	14195.9	14195.9	31	7.52633	7.5	70084.5	67967.3	KH.C1.1286.v1.A.SL1-1	WD repeat domain 16
7704	Branchial cilia	237.379	29077.8	25598.3	94	7.80976	7.5	0	67967.3	KH.C1.1286.v1.A.SL1-1	WD repeat domain 16
7801	Sperm flagella	16.3987	1392.13	1392.13	65	7.20347	9.14	110210	102439	KH.C5.575.v1.A.SL1-1	coiled-coil domain containing 147
7801	Branchial cilia	17.7623	3005.52	3150.11	46	7.5092	9.14	115645	102439	KH.C5.575.v1.A.SL1-1	coiled-coil domain containing 147
7803	Sperm flagella	0	72.0879	72.0879	0	-	6.9	-	91058	KH.C5.108.v1.B.ND1-1	elongation factor 2
7803	Branchial cilia	116.668	3389.12	3731.98	71	7.61741	6.9	100466	91058	KH.C5.108.v1.B.ND1-1	elongation factor 2
8005	Sperm flagella	65.815	10198	10198	95	9.01577	9.35	22987.8	19288.2	KH.C12.378.v1.A.SL1-1	similar to predicted protein
8005	Branchial cilia	144.786	36722.3	28325.4	94	9.15278	9.35	22377.8	19288.2	KH.C12.378.v1.A.SL1-1	similar to predicted protein
8011	Sperm flagella	20.35	3193.12	3193.12	35	9.17102	9.35	22522.6	14073.5	KH.C1.470.v1.A.SL1-1	similar to chromosome 9 open reading frame 116
8011	Branchial cilia	26.1619	8110.08	12975.2	38	9.2685	9.35	21905.4	14073.5	KH.C1.470.v1.A.SL1-1	similar to chromosome 9 open reading frame 116
8101	Sperm flagella	87.2269	6067.8	6067.8	86	8.61285	9.59	27979.2	23218.9	KH.C6.140.v2.A.ND1-1	similar to prolyl-tRNA synthetase isoform 1
8101	Branchial cilia	0	78.289	27.1126	0	-	9.59	-	23218.9	KH.C6.140.v2.A.ND1-1	similar to prolyl-tRNA synthetase isoform 1
8102	Sperm flagella	33.968	3386.06	3386.06	89	8.85933	9.15	28374.6	22315	KH.C2.832.v1.A.ND1-1	similar to leucine rich repeat containing 51
8102	Branchial cilia	0	78.289	27.1126	0	-	9.15	-	22315	KH.C2.832.v1.A.ND1-1	similar to leucine rich repeat containing 51
8104	Sperm flagella	99.5807	16430.7	16430.7	95	9.00065	10.45	25505.8	24061.9	KH.C10.387.v1.A.ND1-1	similar to RIKEN cDNA 1700009P17 gene
8104	Branchial cilia	0	78.289	27.1126	0	-	10.45	-	24061.9	KH.C10.387.v1.A.ND1-1	similar to RIKEN cDNA 1700009P17 gene
8203	Sperm flagella	307.952	47649.9	47649.9	70	8.54815	9.56	32528.7	30169.6	KH.C14.63.v2.A.SL2-1	similar to Uncharacterized protein C13orf26
8203	Branchial cilia	0	78.289	27.1126	0	-	9.56	-	30169.6	KH.C14.63.v2.A.SL2-1	similar to Uncharacterized protein C13orf26
8206	Sperm flagella	223.251	54744.9	54744.8	94	8.94449	9.17	32575	29381.3	KH.C2.682.v1.A.SL1-1	33 kDa inner dynein arm light chain, axonemal
8206	Branchial cilia	138.037	21941.6	22522.8	97	9.11609	9.17	32251.6	29381.3	KH.C2.682.v1.A.SL1-1	33 kDa inner dynein arm light chain, axonemal
8208	Sperm flagella	14.7227	2118.07	2118.07	82	9.23617	9.7	34043.5	34390.6	KH.C3.725.v1.A.ND1-1	testis-specific serine/threonine-protein kinase 2
8208	Branchial cilia	0	78.289	27.1126	0	-	9.7	-	34390.6	KH.C3.725.v1.A.ND1-1	testis-specific serine/threonine-protein kinase 2
8209	Sperm flagella	175.726	15303.3	15303.3	54	8.54622	8.55	32228.7	30356.9	KH.S545.7.v1.A.nonSL2-1	voltage-dependent anion channel
8209	Branchial cilia	32.9316	3478.29	3905.34	87	8.7268	8.55	32221.1	30356.9	KH.S545.7.v1.A.nonSL2-1	voltage-dependent anion channel
8302	Sperm flagella	56.3939	3509.45	3509.45	88	8.2912	7.75	36219.5	31169.2	KH.L4.20.v1.C.SL2-1	heat shock protein 40
8302	Branchial cilia	9.5408	1009.76	752.143	74	8.49087	7.75	36599.3	31169.2	KH.L4.20.v1.C.SL2-1	heat shock protein 40
8303	Sperm flagella	233.635	23388	23388	93	8.56158	7.75	36396.9	31169.2	KH.L4.20.v1.C.SL2-1	heat shock protein 40
8303	Branchial cilia	122.276	10127	16127.3	86	8.75915	7.75	36590	31169.2	KH.L4.20.v1.C.SL2-1	heat shock protein 40
8304	Sperm flagella	42.6445	2255.54	2255.54	81	8.74286	9.33	40813.4	40729.7	KH.C8.38.v7.A.SL4-2	cAMP-dependent protein kinase catalytic subunit alpha
8304	Branchial cilia	0	78.289	27.1126	0	-	9.33	-	40729.7	KH.C8.38.v7.A.SL4-2	cAMP-dependent protein kinase catalytic subunit alpha
8305	Sperm flagella	204.654	18398.9	18398.9	95	8.75945	7.75	36603.4	31169.2	KH.L4.20.v1.C.SL2-1	heat shock protein 40
8305	Branchial cilia	255.097	32186.9	26775.5	94	8.97137	7.75	36613.4	31169.2	KH.L4.20.v1.C.SL2-1	heat shock protein 40
8501	Sperm flagella	212.95	20320.5	20320.5	88	8.30777	8.63	50215.9	45479.7	KH.S910.4.v1.A.ND1-1	protofilament ribbon protein
8501	Branchial cilia	205.346	20115.8	21615.6	84	8.51547	8.63	50597.8	45479.7	KH.S910.4.v1.A.ND1-1	protofilament ribbon protein
8504	Sperm flagella	0	72.0879	72.0879	0	-	9.13	-	56222.6	KH.L131.13.v1.A.SL1-1	tektin 3
8504	Branchial cilia	502.016	58869.9	35173.9	78	9.05832	9.13	57730.9	56222.6	KH.L131.13.v1.A.SL1-1	tektin 3
8601	Sperm flagella	12.8774	1538.1	1538.1	89	9.17592	9.72	65599	61528.7	KH.C2.182.v1.A.ND1-1	similar to predicted protein
8601	Branchial cilia	0	78.289	27.1126	0	-	9.72	-	61528.7	KH.C2.182.v1.A.ND1-1	similar to predicted protein
8602	Sperm flagella	0	72.0879	72.0879	0	-	9.13	-	56222.6	KH.L131.13.v1.A.SL1-1	tektin 3
8602	Branchial cilia	219.232	27136.6	24826.7	54	8.93774	9.13	58290.4	56222.6	KH.L131.13.v1.A.SL1-1	tektin 3
8603	Sperm flagella	0	72.0879	72.0879	0	-	9.13	-	56222.6	KH.L131.13.v1.A.SL1-1	tektin 3
8603	Branchial cilia	883.971	38883	29092.7	62	8.75731	9.13	58127.5	56222.6	KH.L131.13.v1.A.SL1-1	tektin 3
8604	Sperm flagella	0	72.0879	72.0879	0	-	9.13	-	56222.6	KH.L131.13.v1.A.SL1-1	tektin 3
8604	Branchial cilia	70.5645	6347.73	9607.33	7	8.63434	9.13	58750.6	56222.6	KH.L131.13.v1.A.SL1-1	tektin 3
8605	Sperm flagella	0	72.0879	72.0879	0	-	9.13	-	56222.6	KH.L131.13.v1.A.SL1-1	tektin 3
8605	Branchial cilia	124.203	6632.45	10242	75	8.55946	9.13	58790.3	56222.6	KH.L131.13.v1.A.SL1-1	tektin 3
8701	Sperm flagella	101.068	5067.22	5067.22	80	8.85477	9.29	74938.2	62820.1	KH.C5.151.v2.A.SL1-2	coiled-coil domain-containing protein 11
8701	Branchial cilia	56.8024	3751.56	4393.03	75	9.08791	9.29	75177.9	62820.1	KH.C5.151.v2.A.SL1-2	coiled-coil domain-containing protein 11
8702	Sperm flagella	8.9256	428.325	428.325	80	8.66392	9.29	75353.8	62820.1	KH.C5.151.v2.A.SL1-2	coiled-coil domain-containing protein 11
8702	Branchial cilia	17.248	2098.21	1953.19	47	8.92327	9.29	75630.4	62820.1	KH.C5.151.v2.A.SL1-2	coiled-coil domain-containing protein 11
8703	Sperm flagella	21.2548	1736.61	1736.61	22	8.79862	9.29	75253.7	62820.1	KH.C5.151.v2.A.SL1-2	coiled-coil domain-containing protein 11
8703	Branchial cilia	23.8442	1620.05	1391.23	31	9.00481	9.29	75494.7	62820.1	KH.C5.151.v2.A.SL1-2	coiled-coil domain-containing protein 11
9101	Sperm flagella	28.8959	7323.79	7323.79	95	9.41601	10.45	25409.2	24061.9	KH.C10.387.v1.A.ND1-1	similar to RIKEN cDNA 1700009P17 gene
9101	Branchial cilia	0	78.289	27.1126	0	-	10.45	-	24061.9	KH.C10.387.v1.A.ND1-1	similar to RIKEN cDNA 1700009P17 gene
9102	Sperm flagella	116.479	26789.1	26789.1	65	9.76485	10.02	30084.3	24520.4	KH.C11.79.v1.A.ND2-1	similar to testis/prostate/placenta-expressed protein
9102	Branchial cilia	117.608	21057.1	22088.5	86	9.85002	10.02	29330.5	24520.4	KH.C11.79.v1.A.ND2-1	similar to testis/prostate/placenta-expressed protein
9103	Sperm flagella	106.817	20808.2	20808.2	59	9.81294	10.12	29858.2	23794.5	KH.C7.33.v2.A.SL1-2	hypothetical protein
9103	Branchial cilia	83.3913	14802.6	18804.8	86	9.89969	10.12	29067.9	23794.5	KH.C7.33.v2.A.SL1-2	hypothetical protein
9104	Sperm flagella	87.0406	13134.4	13134.4	85	9.83126	10.63	27990.2	19292.9	KH.C14.267.v1.A.ND1-1	no hit found
9104	Branchial cilia	0	78.289	27.1126	0	-	10.63	-	19292.9	KH.C14.267.v1.A.ND1-1	no hit found
9201	Sperm flagella	44.17	4291.7	4291.71	93	9.31043	9.37	30583.6	24391.3	KH.C11.362.v2.A.SL2-1	hypothetical protein isoform 1
9201	Branchial cilia	118.408	10461.1	16413.5	89	9.49117	9.37	30112.7	24391.3	KH.C11.362.v2.A.SL2-1	hypothetical protein isoform 1
9202	Sperm flagella	43.2878	9944.25	9944.25	90	9.35232	10.01	32306	29604.7	KH.C1.709.v1.A.ND1-1	enkurin, TRPC channel interacting protein
9202	Branchial cilia	0	78.289	27.1126	0	-	10.01	-	29604.7	KH.C1.709.v1.A.ND1-1	enkurin, TRPC channel interacting protein
9203	Sperm flagella	39.2637	4578.21	4578.21	79	9.49403	10.23	30430.3	22638.8	KH.C5.657.v1.A.ND1-1	hypothetical protein
9203	Branchial cilia	13.5952	3441.14	3840.62	39	9.63557	10.23	29818.3	22638.8	KH.C5.657.v1.A.ND1-1	hypothetical protein
9204	Sperm flagella	72.7032	7086.62	7086.62	92	9.7089	10.23	30589.1	22638.8	KH.C5.657.v1.A.ND1-1	hypothetical protein
9204	Branchial cilia	41.372	4649.87	6222.79	87	9.79616	10.23	29866.7	22638.8	KH.C5.657.v1.A.ND1-1	hypothetical protein
9206	Sperm flagella	10.9868	1667.11	1667.11	77	9.74689	10.28	33614.2	28403.9	KH.C11.654.v1.C.ND1-1	outer dense fiber protein 3
9206	Branchial cilia	0	78.289	27.1126	0	-	10.28	-	28403.9	KH.C11.654.v1.C.ND1-1	outer dense fiber protein 3
9501	Sperm flagella	15.033	2256.48	2256.47	74	9.81598	9.92	56808.8	50261.2	KH.C1.906.v1.A.ND1-1	similar to predicted protein
9501	Branchial cilia	0	78.289	27.1126	0	-	9.92	-	50261.2	KH.C1.906.v1.A.ND1-1	similar to predicted protein
9502	Sperm flagella	11.9594	2130.07	2130.07	64	9.81417	10.47	58693.8	47501.4	KH.C9.651.v1.A.ND1-1	similar to predicted protein
9502	Branchial cilia	0	78.289	27.1126	0	-	10.47	-	47501.4	KH.C9.651.v1.A.ND1-1	similar to predicted protein
