# Supplementary material for: Branchial Cilia and Sperm Flagella Recruit Distinct Axonemal Components
Source: PLoS One. 2015 May 11;10(5):e0126005. doi: 10.1371/journal.pone.0126005 (PMC4427456; doi:10.1371/journal.pone.0126005)
Supplement: S2 Table — (XLS) [file pone.0126005.s003.xls]

## Sheet: shared
Table S2. List of proteins commonly present in branchial cilia and sperm flagella.
Category	ID	Normalized Quantity		f/c b	Description	Numbers of 2DE spots	Putative human homolog	Ci/Hs E-value	Putative Chlamydomonas homolog	Ci/Cr E-value	Putative Arabidopsis homolog	Ci/Ar E-value
		flagella	cilia
Outer arm dynein	KH.C4.393.v1.A.ND1-1	37660	34628	1.08756	outer arm dynein intermediate chain 2 (IC2)	3	NP_036276.1	0	XP_001692878.1	0	-	-
	KH.C7.85.v1.A.ND1-1	57958.3	34087.5	1.70028	axonemal outer arm dynein intermediate chain 1 (IC1)	1	NP_075462.3	0	XP_001691005.1	0	-	-
	KH.C9.56.v2.A.SL1-1	41698.1	27608.4	1.51034	thioredoxin domain-containing protein 3 homolog (IC3)	1	NP_057700.3	1e-119	XP_001702841.1	1e-33	NP_173184.2	4e-30
	KH.L46.2.v1.A.ND1-1	51057	29904.8	1.70732	dynein light chain 1, axonemal (LC1)	1	NP_113615.2	9e-104	XP_001701794.1	4e-64	NP_197469.1	1e-10
	KH.C9.703.v1.A.SL1-1	5441.52	13484	0.403554	DC2-related axonemal dynein intermediate chain 4 (IC4)	1	NP_659482.3	7e-109	-	-	-	-
Inner arm dynein	KH.C8.197.v1.A.ND1-1	47678.2	22482.4	2.12069	WD repeat domain 63 (IC116)	1	NP_660155.2	0	XP_001695786.1	3e-95	-	-
	KH.C2.682.v1.A.SL1-1	54744.8	22522.8	2.43064	33 kDa inner dynein arm light chain, axonemal (p33)	1	NP_003453.2	7e-151	XP_001700527.1	2e-114	-	-
	KH.S215.14.v1.A.ND1-1	12137.5	4052.25	2.99525	Centrin-1	1	NP_004057.1	2e-101	XP_001699499.1	5e-84	NP_190605.1	1e-64
Radial spoke	KH.C10.488.v1.A.ND1-1	26230.6	29336	0.894144	radial spokehead (RSP4/6)	1	NP_001010892.1	0	XP_001700728.1	9e-59	-	-
	KH.L149.7.v1.A.ND1-1 a	1383.2	368.798	3.75057	IQ motif and ubiquitin domain containing (CMUB116)	1	NP_849149.3	0	XP_001690789.1	7e-63	-	-
	KH.C3.631.v1.A.ND1-1	27266	48334.8	0.564107	radial spoke 3 protein (RSP3)	1	NP_114130.3	7e-118	XP_001695406.1	3e-87	-	-
	KH.C5.396.v1.A.ND1-1	21822.9	27108.7	0.805015	axonemal leucine-rich repeat protein (LRR37)	1	NP_964013.1	6e-106	XP_001692815.1	1e-15	-	-
	KH.L10.14.v1.A.ND1-1	53849	44862	1.20033	radial spoke protein (AK58)	3	NP_689785.1	2e-164	XP_001700526.1	6e-36	NP_199595.1	3e-37
	KH.L10.7.v1.A.SL1-1	30055.1	27857.4	1.07889	nucleoside diphosphate kinase homolog 5 (NDK/DPY26)	1	NP_003542.1	2e-100	XP_001698136.1	2e-53	NP_173184.2	2e-43
	KH.L116.60.v1.A.SL1-1	25703.7	23154.4	1.1101	radial spoke head protein 9 homolog (RSP9) (RSp33)	1	NP_689945.2	5e-121	XP_001690441.1	7e-30	-	-
	KH.L4.20.v1.C.SL2-1	45296	43655	1.03759	heat shock protein 40 (AxHsp40)	3	NP_705842.2	1e-135	XP_001690875.1	2e-64	NP_179646.1	3e-82
	KH.C1.1248.v1.A.ND1-1	43286	44106	0.981408	nucleoside diphosphate kinase-Z4 (NDK/DM44)	2	NP_037462.1	5e-165	XP_001702841.1	1e-123	NP_173184.2	4e-29
	KH.C10.25.v1.A.SL2-1	17383.1	29160.5	0.596117	radial spoke head 1 homolog (MORN40)	1	NP_543136.1	1e-99	XP_001699198.1	2e-27	NP_173617.1	1e-26
	KH.C14.257.v1.A.ND1-1	40569.2	24473.1	1.65771	radial spoke protein (ARM37)	1	NP_055248.1	5e-94	XP_001690282.1	8e-11	NP_565676.4	-
	KH.C3.79.v8.A.ND7-1	8222.36	12430.6	0.661462	calmodulin	1	NP_001734.1	4e-78	XP_001703420.1	8e-73	NP_189967.1	7e-74
Central pair	KH.C4.518.v2.A.ND1-1	9651.21	18097.3	0.533295	sperm-associated antigen 17 (PF6)	1	NP_996879.1	2e-113	XP_001702469.1	9e-12	-	-
	KH.C9.350.v1.B.ND1-1	79163	62808	1.2604	pf16 protein (PF16)	2	NP_036575.1	0	XP_001694680.1	0	NP_187328.1	2e-16
	KH.C7.222.v1.A.ND1-1	5724	2687	2.13026	sperm-associated antigen 16 protein (PF20)	3	NP_078808.3	0	XP_001692235.1	3e-69	NP_001189908.1	6e-26
Other axonemal structures	KH.C6.95.v1.A.SL1-1	36046.3	29747.5	1.21174	tektin 1 (tektin C1)	1	NP_444515.1	5e-159	XP_001697824.1	4e-19	-	-
	KH.L61.11.v1.A.ND1-1	71066	57302	1.2402	tektin 2 (tektin B1)	2	NP_055281.2	8e-178	XP_001697824.1	1e-15	-	-
	KH.C3.285.v2.A.ND1-1	55765	59078	0.943922	tektin 4 (tektin A1)	2	NP_653306.1	0	XP_001697824.1	7e-23	-	-
	KH.S910.4.v1.A.ND1-1	20320.5	21615.6	0.940086	protofilament ribbon protein (pf ribbon)	1	NP_056468.2	9e-116	XP_001703258.1	7e-41	-	-
	KH.C2.771.v1.B.ND1-1	68228	49181	1.38728	EFHC1 (Rib72)	2	NP_060570.2	0	XP_001701977.1	1e-107	-	-
	KH.C1.1131.v1.A.ND1-1	20833.2	11356.9	1.83441	hypothetical protein LOC779218 (SMC83)	1	NP_940961.1	1e-78	-	-	-	-
	KH.C12.24.v1.A.SL2-1	103172	30674.8	3.3634	parkin co-regulated gene protein (PACRG)	1	NP_001073847.1	8e-149	XP_001699900.1	3e-101	-	-
	KH.L112.24.v1.A.ND1-1	7247	15036	0.481977	coiled-coil domain-containing protein 39 (CCDC39)	1	NP_852091.1	0	XP_001691768.1	5e-111	-	-
	KH.C11.284.v2.A.ND1-1	17931	20933	0.85659	coiled-coil domain-containing protein 40 (CCDC40)	2	NP_060420.2	0	XP_001691627.1	3e-17	-	-
Table 1. continued.
Signaling and regulation	KH.C2.424.v1.B.SL1-1	62958.4	23888.1	2.63556	14-3-3 protein zeta (14-3-3a)	1	NP_036611.2	2e-96	XP_001702812.1	5e-86	NP_564453.1	5e-85
	KH.C3.258.v1.A.ND1-1	66271.6	21856.4	3.03214	14-3-3 protein (14-3-3 e1)	1	NP_006752.1	4e-121	XP_001702812.1	8e-108	NP_564249.1	2e-112
	KH.C3.69.v1.A.ND3-1	26146.7	27802.2	0.940455	14-3-3 protein sigma, gamma, zeta, beta/alpha (14-3-3e2)	1	NP_006752.1	4e-136	XP_001702812.1	2e-126	NP_568557.1	6e-124
	KH.C4.672.v1.A.ND1-1	8669.08	10805.9	0.802256	serine/threonine/tyrosine interacting-like 1	1	NP_057170.1	3e-78	XP_001700990.1	8e-21	NP_001118683.1	7e-15
	KH.S615.2.v1.A.ND1-1	2931.12	3513.42	0.834263	similar to Calmodulin CG8472-PA	1	NP_001734.1	5e-64	XP_001703420.1	3e-62	NP_176814.1	2e-65
	KH.S545.7.v1.A.nonSL2-1	15303.3	3905.34	3.91856	voltage-dependent anion channel	1	NP_003366.2	6e-130	XP_001700901.1	5e-20	NP_197013.1	4e-19
	KH.L53.15.v1.A.SL1-1	12837.8	5082.52	2.52587	flotillin-1	1	NP_005794.1	0	-	-	NP_197907.1	1e-11
Metabolism	KH.C11.237.v1.A.ND1-1	33119.4	24711.5	1.34024	cytosolic malate dehydrogenase A	1	NP_005908.1	2e-161	XP_001694886.1	2e-109	NP_199147.1	2e-121
	KH.C7.606.v1.A.SL1-1	21917.7	8694.58	2.52084	triosephosphate isomerase B	1	NP_000356.1	6e-128	XP_001690035.1	9e-87	NP_191104.1	6e-106
	KH.C8.186.v1.A.SL1-1	7853.65	13441.4	0.584287	nucleoside diphosphate kinase B	1	NP_002503.1	1e-88	XP_001698246.1	3e-64	NP_567346.1	8e-69
	KH.C8.73.v4.A.SL1-2	37374	19513.9	1.91525	aspartate aminotransferase, cytoplasmic	1	NP_002070.1	0	XP_001700039.1	6e-130	NP_197456.1	4e-145
	KH.L128.1.v1.A.ND1-1	35816.7	27156.1	1.31892	adenylate kinase 7	1	NP_689540.2	0	-	-	-	-
	KH.C10.579.v1.A.SL1-1	29432	6155	4.7818	ATP synthase alpha-subunit	3	NP_004037.1	0	XP_001699641.1	0	NP_085571.2	0
	KH.C3.406.v1.A.SL2-1	153942	33012.9	4.66309	creatine kinase	1	NP_001814.2	0	-	-	-	-
	KH.L17.4.v1.A.nonSL3-1	19622.1	5155.51	3.80604	peroxiredoxin-like	1	NP_005800.3	5e-109	XP_001699660.1	2e-95	NP_187769.1	7e-77
Uncharacterized proteins	KH.C1.1286.v1.A.SL1-1	29296	47740	0.613657	WD repeat domain 16	2	NP_659491.4	0	XP_001690930.1	0	NP_181905.1	4e-18
	KH.C1.285.v1.A.SL1-1	21127	31442.8	0.671918	three domain flagellar creatine kinase	1	NP_001815.2	0	-	-	-	-
	KH.C1.841.v1.A.ND1-1	21057.3	25471.2	0.82671	cytochrome b5 domain containing 1	1	NP_653208.2	2e-100	XP_001695122.1	3e-68	-	-
	KH.C10.547.v1.A.SL1-1	17957.7	17635.4	1.01828	zinc finger, MYND-type containing 12	1	NP_115633.3	3e-88	XP_001691840.1	3e-22	-	-
	KH.C11.362.v2.A.SL2-1	4291.71	16413.5	0.93236	hypothetical protein isoform 1	1	-	-	-	-	-	-
	KH.C11.580.v1.A.SL1-1	7412.7	8761.39	0.846064	coiled-coil domain-containing protein 135	1	NP_115645.4	0	XP_001699034.1	1e-32	-	-
	KH.C11.693.v1.A.SL1-1	9390.95	7881.61	1.1915	coiled-coil domain-containing protein 42A	1	NP_653282.2	9e-83	XP_001699250.1	4e-56	-	-
	KH.C11.79.v1.A.ND2-1	26789.1	22088.5	1.21281	similar to testis/prostate/placenta-expressed protein	1	NP_955535.2	8e-45	-	-	-	-
	KH.C11.87.v2.A.SL2-1	2013.27	1990.1	1.01164	coiled-coil domain-containing protein 65	1	NP_149115.2	5e-166	XP_001699103.1	1e-107	-	-
	KH.C12.346.v1.A.ND1-1	9281.26	7962.51	1.16562	similar to predicted protein	1	NP_689983.1	4e-124	XP_001697404.1	8e-109	-	-
	KH.C12.366.v1.A.ND1-1	16232	22669	0.716044	similar to predicted protein	2	NP_001010940.1	1e-43	-	-	-	-
	KH.C12.378.v1.A.SL1-1	20615	30281	0.68079	similar to predicted protein	2	NP_001116433.1	2e-32	-	-	-	-
	KH.C4.765.v1.A.ND1-1	13798.2	18226.4	0.757044	similar to predicted protein	1	NP_001034681.1	1e-32	-	-	-	-
	KH.C5.151.v2.A.SL1-2	7232	7737	0.934729	coiled-coil domain-containing protein 11	3	NP_659457.2	3e-69	-	-	-	-
	KH.C5.371.v1.A.SL1-1	11858.7	16733.7	0.708674	hypothetical protein LOC379530	1	NP_659475.2	0	XP_001699103.1	2e-13	-	-
	KH.C5.575.v1.A.SL1-1	5226	17101	0.305596	coiled-coil domain containing 147	5	NP_001008723.1	0	XP_001693839.1	0	-	-
	KH.C5.657.v1.A.ND1-1	11665	10064	1.15908	hypothetical protein	2	NP_001182079.1	1e-25	-	-	-	-
	KH.C6.193.v1.A.ND1-1	12023.2	17907.9	0.671393	chromosome 20 open reading frame 26, isoform CRA_c	1	NP_056400.3	0	XP_001703513.1	1e-63	-	-
	KH.C7.33.v2.A.SL1-2	20808.2	18804.8	1.10654	hypothetical protein	1	NP_001098989.1	2e-55	-	-	-	-
	KH.C7.450.v1.A.ND1-1	40808	50564	0.807056	EF hand family protein	4	-	-	XP_001700506.1	4e-19	-	-
Table 1. continued.
	KH.C8.52.v1.A.ND1-1	13110.2	20593	0.636632	similar to Chromosome 7 open reading frame 62	1	NP_689919.1	2e-45	-	-	-	-
	KH.C8.841.v1.A.ND1-1	22470	18571.3	1.20993	similar to predicted protein	2	NP_073598.1	2e-34	-	-	-	-
	KH.C9.607.v1.A.ND1-1 a	733.758	3356.83	0.218587	KIAA1529 protein	1	NP_065944.2	1e-121	XP_001694909.1	2e-21	-	-
	KH.L140.7.v1.A.SL1-1	12735	15582	0.817289	hypothetical protein LOC100369566	4	NP_001026913.1	0	XP_001703706.1	2e-10	-	-
	KH.L153.36.v1.A.ND2-1	9999.19	10152	0.984947	meiosis-specific nuclear structural protein 1	1	NP_060835.1	4e-133	XP_001699616.1	2e-28	-	-
	KH.L153.93.v1.A.SL1-1	6380	3252.46	1.96159	Coiled-coil domain containing 146	2	NP_065930.2	0	XP_001696836.1	8e-89	-	-
	KH.L18.2.v1.A.ND1-1	10863.4	19957	0.54434	similar to putative malate dehydrogenase 1B	2	NP_001034934.1	3e-46	XP_001696786.1	1e-27	NP_200483.1	4e-33
	KH.L18.74.v1.A.ND1-1 a	37749	54665	0.690552	EFHC2 protein	3	NP_079460.2	0	XP_001701977.1	3e-108	-	-
	KH.L24.16.v1.A.ND1-1 a	9823.22	11506.1	0.85374	Coiled-coil domain containing 96	1	NP_699207.1	4e-88	XP_001697427.1	9e-47	-	-
	KH.L41.12.v1.A.ND1-1	19139.6	20710.1	0.924169	WD repeat-containing protein C10orf79	1	NP_079421.5	0	XP_001698838.1	4e-28	-	-
	KH.L41.47.v1.A.ND1-1	5675.6	10406.6	0.545382	similar to predicted protein	1	NP_848928.1	1e-29	-	-	-	-
	KH.L87.18.v2.A.ND1-1	51270.2	51017	1.00496	chromosome 15 open reading frame 26, isoform CRA_b	2	NP_775799.2	1e-81	XP_001693673.1	1e-20	-	-
	KH.L99.9.v1.A.ND1-1	147051	76297	1.92735	ropporin-1-like protein	1	NP_114122.2	5e-67	XP_001698630.1	2e-13	-	-
	KH.S1001.2.v1.B.SL1-1	8694	12770	0.680814	WD repeat domain 65	3	NP_001182760.1	0	XP_001701279.1	0	-	-
	KH.C1.470.v1.A.SL1-1	3193.12	12975.2	0.246095	similar to chromosome 9 open reading frame 116	1	NP_001041730.1	2e-40	-	-	-	-
	KH.S115.6.v1.A.SL2-1	4733.46	14491.7	0.326633	no hit found	1	NP_001138922.1	5e-23	AAZ31184.1	5e-22	NP_181654.1	2e-17
a Protein spots were detected by 2DE for both branchial cilia and sperm flagella, but either of them could not been identified by MS analysis.
b Ratio of normalized quantity in sperm flagella against that in branchial cilia.
