# Supplementary material for: Branchial Cilia and Sperm Flagella Recruit Distinct Axonemal Components
Source: PLoS One. 2015 May 11;10(5):e0126005. doi: 10.1371/journal.pone.0126005 (PMC4427456; doi:10.1371/journal.pone.0126005)
Supplement: S3 Table — (XLS) [file pone.0126005.s004.xls]

## Sheet: cilia
Table S3. Proteins present predominantly in brancial cilia (including other information not appeared in Table 1).
Category	ID	Normalized Quantity		f/c b	Description	Numbers of 2DE spots	Putative human homolog	Ci/Hs E-value	Putative Chlamydomonas homolog	Ci/Cr E-value	Putative Arabidopsis homolog	Ci/Ar E-value
		flagella	cilia
Cytoskeleton	KH.C11.291.v1.A.nonSL1-1	0	121190	-	alpha-tubulin	1	NP_006000.2	0	XP_001691876.1	0	NP_171974.1	0
	KH.L116.85.v1.A.ND1-1	0	95323.4	-	beta-tubulin	1	NP_006079.1	0	XP_001693997.1	0	NP_568959.1	0
	KH.L154.4.v1.A.SL1-1	0	30071.2	-	actin	1	NP_001092.1	0	XP_001699068.1	0	NP_187818.1	0
Other axonemal structures	KH.L131.13.v1.A.SL1-1	0	141373	-	tektin 3	8	NP_114104.1	0	XP_001697824.1	6e-21	-	-
Signaling and regulation	KH.C5.3.v1.A.SL1-1	0	1827.05	-	calreticulin	1	NP_004334.1	0	XP_001689661.1	3e-132	NP_001031199.1	8e-126
	KH.L141.53.v1.A.SL3-1	0	31057	-	heat shock protein 70 cognate	2	NP_006588.1	0	XP_001701326.1	0	NP_187864.1	0
	KH.S404.1.v2.A.ND2-2	0	8047.08	-	protein disulfide isomerase (pdi-2)	1	NP_000909.2	1e-180	XP_001701755.1	9e-95	NP_851234.1	2e-89
	KH.C4.577.v1.A.SL1-1	0	2752.23	-	similar to protein disulfide isomerase	1	NP_001153519.1	2e-19	-	-	-	-
	KH.L71.2.v2.A.SL1-1	0	698.093	-	fascin	1	NP_003079.1	3e-155	-	-	-	-
Metabolism	KH.L147.3.v2.A.ND1-1	0	4568.1	-	fumarylacetoacetase	1	NP_000128.1	0	XP_001701519.1	4e-110	NP_172669.2	7e-152
	KH.C14.16.v1.A.ND2-2	0	1265.07	-	glutamate dehydrogenase 1	1	NP_036216.2	0	XP_001702270.1	5e-81	NP_187041.1	1e-86
	KH.L37.67.v1.A.SL1-1	0	14186	-	transglutaminase	1	NP_004604.2	7e-153	-	-	-	-
Uncharacterized proteins	KH.C11.151.v4.B.ND4-3	0	1797.71	-	complement component C3	1	NP_000055.2	3e-113	-	-	-	-
	KH.C5.108.v1.B.ND1-1	0	3731.98	-	elongation factor 2	1	NP_001952.1	0	XP_001703215.1	0	NP_849818.1	0
	KH.C2.601.v1.A.SL1-1 a	1743.05	20944.2	0.0832235	tetratricopeptide repeat protein 29	1	NP_114162.2	5e-78	BAF98914.1	2e-23	-	-
	KH.C9.242.v1.A.ND1-1	0	29892	-	EF-hand domain-containing family member B	3	NP_653316.3	5e-151	XP_001695261.1	1e-11	-	-
	KH.C9.680.v1.A.SL1-1	0	15843.6	-	78 kDa glucose-regulated protein	1	NP_005338.1	0	XP_001701685.1	0	NP_851119.1	0
	KH.L53.3.v1.A.SL1-1	0	9910	-	chromosome 6 open reading frame 97	3	NP_079335.2	1e-132	-	-	-	-
a Protein spots were detected by 2DE for both branchial cilia and sperm flagella, but either of them could not been identified by MS analysis.
b Ratio of normalized quantity in sperm flagella against that in branchial cilia.
